# Supplementary material for: How Does Conversion of Natural Tropical Rainforest Ecosystems Affect Soil Bacterial and Fungal Communities in the Nile River Watershed of Uganda?
Source: PLoS One. 2014 Aug 12;9(8):e104818. doi: 10.1371/journal.pone.0104818 (PMC4130604; doi:10.1371/journal.pone.0104818)
Supplement: Data S1 — Excel spreadsheet from Quantity One analysis of PCR-DGGE profiles of fungal and bacterial communities in natural and converted TRF ecosystems. (XLSX) [file pone.0104818.s001.xlsx]

## Sheet: Sheet1
Site	Ecosystem	Ecosystem Type	Micro organism	Site No.	Lane Number	Band Number	Band Type	Base Pairs	Average Int	Trace Intxmm	Relative Qty	Normalized Qty
Budongo	TRF	N	Fungi	TBD A	1	1	7	3324.09	833.011	916.312	2.044	10.326
Budongo	TRF	N	Fungi	TBD A	1	2	16	2675.33	1008.74	6657.68	14.853	75.024
Budongo	TRF	N	Fungi	TBD A	1	3	19	2520.41	1039.95	4991.78	11.137	56.252
Budongo	TRF	N	Fungi	TBD A	1	4	25	2227.8	1008.41	8874.01	19.798	100
Budongo	TRF	N	Fungi	TBD A	1	5	31	1923.86	996.922	1595.08	3.559	17.975
Budongo	TRF	N	Fungi	TBD A	1	6	33	1855.81	1003.51	1806.31	4.03	20.355
Budongo	TRF	N	Fungi	TBD A	1	7	37	1763.95	1035.49	4452.61	9.934	50.176
Budongo	TRF	N	Fungi	TBD A	1	8	40	1705.42	1067.3	2561.52	5.715	28.865
Budongo	TRF	N	Fungi	TBD A	1	9	44	1525.56	1082.3	5844.41	13.039	65.86
Budongo	TRF	N	Fungi	TBD A	1	10	47	1411.16	915.473	640.831	1.43	7.221
Budongo	TRF	N	Fungi	TBD A	1	11	48	1330.71	968.246	1549.19	3.456	17.458
Budongo	TRF	N	Fungi	TBD A	1	12	50	1221.05	1063.94	3085.43	6.884	34.769
Budongo	TRF	N	Fungi	TBD A	1	13	52	1169.5	972.612	1847.96	4.123	20.824
Budongo	TRF	N	Fungi	TBD B	2	1	12	2818.05	1178.52	4006.97	12.013	52.361
Budongo	TRF	N	Fungi	TBD B	2	2	14	2760.11	1281.89	2563.79	7.686	33.502
Budongo	TRF	N	Fungi	TBD B	2	3	19	2531.18	1342.56	7652.6	22.942	100
Budongo	TRF	N	Fungi	TBD B	2	4	22	2387.16	1233.9	2221.02	6.658	29.023
Budongo	TRF	N	Fungi	TBD B	2	5	24	2288.91	1081.57	2920.23	8.755	38.16
Budongo	TRF	N	Fungi	TBD B	2	6	31	1920.35	1063.41	1382.43	4.144	18.065
Budongo	TRF	N	Fungi	TBD B	2	7	33	1852.18	1147.99	2295.99	6.883	30.003
Budongo	TRF	N	Fungi	TBD B	2	8	35	1798.22	1083.19	1624.78	4.871	21.232
Budongo	TRF	N	Fungi	TBD B	2	9	40	1709.26	1108.34	4322.51	12.959	56.484
Budongo	TRF	N	Fungi	TBD B	2	10	51	1201.1	992.263	4365.96	13.089	57.052
Budongo	TRF	N	Fungi	TBD C	3	1	7	3280.14	896.654	2510.63	5.13	38.389
Budongo	TRF	N	Fungi	TBD C	3	2	9	3024.09	1190.36	6189.87	12.647	94.647
Budongo	TRF	N	Fungi	TBD C	3	3	11	2842.98	1250.2	1750.28	3.576	26.763
Budongo	TRF	N	Fungi	TBD C	3	4	15	2714.5	1421.73	6539.94	13.362	100
Budongo	TRF	N	Fungi	TBD C	3	5	17	2626.15	1422.11	2133.17	4.358	32.618
Budongo	TRF	N	Fungi	TBD C	3	6	18	2588.02	1456.42	1456.42	2.976	22.27
Budongo	TRF	N	Fungi	TBD C	3	7	19	2523.75	1514.46	5754.94	11.758	87.997
Budongo	TRF	N	Fungi	TBD C	3	8	22	2377.91	1386.82	4437.83	9.067	67.857
Budongo	TRF	N	Fungi	TBD C	3	9	24	2276.62	1233.96	5552.84	11.345	84.907
Budongo	TRF	N	Fungi	TBD C	3	10	31	1920.17	1088.62	2503.83	5.116	38.285
Budongo	TRF	N	Fungi	TBD C	3	11	35	1799.11	1055.02	2321.04	4.742	35.49
Budongo	TRF	N	Fungi	TBD C	3	12	38	1749.94	1162.74	4418.41	9.028	67.56
Budongo	TRF	N	Fungi	TBD C	3	13	42	1638.82	1021.75	1226.1	2.505	18.748
Budongo	TRF	N	Fungi	TBD C	3	14	56	1063.85	1073.98	2147.96	4.389	32.844
Budongo	TRF	N	Fungi	TBD D	4	1	12	2828.55	1278.1	7796.38	15.894	75.84
Budongo	TRF	N	Fungi	TBD D	4	2	15	2702.06	1514.74	3029.49	6.176	29.47
Budongo	TRF	N	Fungi	TBD D	4	3	18	2583.54	1692.26	3892.21	7.935	37.862
Budongo	TRF	N	Fungi	TBD D	4	4	19	2552.69	1642.58	7227.37	14.734	70.305
Budongo	TRF	N	Fungi	TBD D	4	5	22	2381.8	1392.62	3481.54	7.098	33.867
Budongo	TRF	N	Fungi	TBD D	4	6	24	2302.38	1339.8	2143.68	4.37	20.853
Budongo	TRF	N	Fungi	TBD D	4	7	26	2175.22	1317.95	10280	20.957	100
Budongo	TRF	N	Fungi	TBD D	4	8	37	1774.54	1250.32	1625.42	3.314	15.811
Budongo	TRF	N	Fungi	TBD D	4	9	46	1481.09	1091.71	2074.24	4.229	20.177
Budongo	TRF	N	Fungi	TBD D	4	10	51	1196.36	1227.03	3926.5	8.005	38.195
Budongo	TRF	N	Fungi	TBD D	4	11	53	1153.02	1277.22	3576.22	7.291	34.788
Budongo	TRF	N	Fungi	TBD E	5	1	1	3000	1380.34	4693.15	6.827	71.951
Budongo	TRF	N	Fungi	TBD E	5	2	2	2900	1396.57	3351.78	4.876	51.386
Budongo	TRF	N	Fungi	TBD E	5	3	3	2800	1498.53	1798.24	2.616	27.569
Budongo	TRF	N	Fungi	TBD E	5	4	4	2700	1717.27	2404.18	3.497	36.859
Budongo	TRF	N	Fungi	TBD E	5	5	5	2600	1918.44	6522.69	9.488	100
Budongo	TRF	N	Fungi	TBD E	5	6	6	2500	1770.08	2655.12	3.862	40.706
Budongo	TRF	N	Fungi	TBD E	5	7	7	2400	1652.1	3799.83	5.527	58.256
Budongo	TRF	N	Fungi	TBD E	5	8	8	2300	1521.03	3802.58	5.531	58.298
Budongo	TRF	N	Fungi	TBD E	5	9	9	2200	1565.99	3601.77	5.239	55.219
Budongo	TRF	N	Fungi	TBD E	5	10	10	2100	1571.27	3142.53	4.571	48.178
Budongo	TRF	N	Fungi	TBD E	5	11	11	2000	1393.72	5156.76	7.501	79.059
Budongo	TRF	N	Fungi	TBD E	5	12	12	1900	1282.94	3720.54	5.412	57.04
Budongo	TRF	N	Fungi	TBD E	5	13	13	1800	1242.44	3354.58	4.88	51.429
Budongo	TRF	N	Fungi	TBD E	5	14	14	1700	1341.65	2012.47	2.927	30.853
Budongo	TRF	N	Fungi	TBD E	5	15	15	1600	1441.09	1729.31	2.515	26.512
Budongo	TRF	N	Fungi	TBD E	5	16	16	1500	1436.96	5747.86	8.361	88.121
Budongo	TRF	N	Fungi	TBD E	5	17	17	1400	1416.5	1983.1	2.885	30.403
Budongo	TRF	N	Fungi	TBD E	5	18	18	1300	1406.78	4361.01	6.344	66.859
Budongo	TRF	N	Fungi	TBD E	5	19	19	1200	1270.53	2541.06	3.696	38.957
Budongo	TRF	N	Fungi	TBD E	5	20	20	1100	1184.24	2368.48	3.445	36.311
Budongo	TRF	C	Fungi	TBD 1	6	1	12	2825.76	1450.94	1305.85	2.748	17.631
Budongo	TRF	C	Fungi	TBD 1	6	2	13	2809.32	1577.7	1735.47	3.651	23.431
Budongo	TRF	C	Fungi	TBD 1	6	3	15	2705.49	1890.61	3592.16	7.558	48.499
Budongo	TRF	C	Fungi	TBD 1	6	4	16	2669.21	1960	2548	5.361	34.401
Budongo	TRF	C	Fungi	TBD 1	6	5	18	2554.67	2116.19	7406.66	15.584	100
Budongo	TRF	C	Fungi	TBD 1	6	6	20	2491.47	1981.32	6142.09	12.923	82.927
Budongo	TRF	C	Fungi	TBD 1	6	7	22	2386.87	1589.5	4609.54	9.699	62.235
Budongo	TRF	C	Fungi	TBD 1	6	8	24	2317.73	1402.92	6172.86	12.988	83.342
Budongo	TRF	C	Fungi	TBD 1	6	9	32	1896.22	1239.56	2479.12	5.216	33.472
Budongo	TRF	C	Fungi	TBD 1	6	10	45	1491.92	1321.93	3701.41	7.788	49.974
Budongo	TRF	C	Fungi	TBD 1	6	11	47	1406.45	1427.91	2998.62	6.309	40.485
Budongo	TRF	C	Fungi	TBD 1	6	12	48	1315.28	1459.39	1605.33	3.378	21.674
Budongo	TRF	C	Fungi	TBD 1	6	13	49	1278.77	1344.22	1747.48	3.677	23.593
Budongo	TRF	C	Fungi	TBD 1	6	14	50	1222.85	1236.1	1483.33	3.121	20.027
Budongo	TRF	C	Fungi	TBD 2	7	1	6	3447.64	896.198	537.719	1.102	11.618
Budongo	TRF	C	Fungi	TBD 2	7	2	10	2877.14	1221.38	3908.41	8.013	84.444
Budongo	TRF	C	Fungi	TBD 2	7	3	13	2812.64	1358.24	3531.43	7.24	76.299
Budongo	TRF	C	Fungi	TBD 2	7	4	15	2696.77	1538.58	1846.29	3.785	39.89
Budongo	TRF	C	Fungi	TBD 2	7	5	16	2664.16	1498.62	4196.14	8.603	90.661
Budongo	TRF	C	Fungi	TBD 2	7	6	19	2511.54	1431.86	4152.38	8.513	89.715
Budongo	TRF	C	Fungi	TBD 2	7	7	21	2452.78	1399.01	2238.42	4.589	48.363
Budongo	TRF	C	Fungi	TBD 2	7	8	22	2377.72	1392.56	3620.66	7.423	78.227
Budongo	TRF	C	Fungi	TBD 2	7	9	24	2301.58	1430.88	2575.59	5.28	55.647
Budongo	TRF	C	Fungi	TBD 2	7	10	27	2132.04	1383.33	1659.99	3.403	35.865
Budongo	TRF	C	Fungi	TBD 2	7	11	32	1904.44	1366.52	2733.04	5.603	59.049
Budongo	TRF	C	Fungi	TBD 2	7	12	36	1785.63	1322.4	4628.41	9.489	100
Budongo	TRF	C	Fungi	TBD 2	7	13	46	1483.58	1307.06	2222	4.556	48.008
Budongo	TRF	C	Fungi	TBD 2	7	14	47	1435.91	1522.65	3654.36	7.492	78.955
Budongo	TRF	C	Fungi	TBD 2	7	15	48	1346.65	1345.21	4170.16	8.55	90.099
Budongo	TRF	C	Fungi	TBD 2	7	16	50	1245.78	1192.53	3100.57	6.357	66.99
Budongo	TRF	C	Fungi	TBD 3	8	1	10	2868.12	1109.87	3995.52	8.881	74.835
Budongo	TRF	C	Fungi	TBD 3	8	2	13	2805.59	1347.05	3367.63	7.485	63.075
Budongo	TRF	C	Fungi	TBD 3	8	3	15	2696.04	1627.81	3906.75	8.684	73.173
Budongo	TRF	C	Fungi	TBD 3	8	4	18	2585.59	1664.52	2996.13	6.66	56.117
Budongo	TRF	C	Fungi	TBD 3	8	5	20	2488.51	1617.91	5339.09	11.867	100
Budongo	TRF	C	Fungi	TBD 3	8	6	22	2385.4	1439.96	2303.93	5.121	43.152
Budongo	TRF	C	Fungi	TBD 3	8	7	23	2346.99	1275.3	4591.07	10.205	85.99
Budongo	TRF	C	Fungi	TBD 3	8	8	45	1495.03	1482.91	2076.07	4.614	38.884
Budongo	TRF	C	Fungi	TBD 3	8	9	46	1470.87	1634.52	2778.69	6.176	52.044
Budongo	TRF	C	Fungi	TBD 3	8	10	47	1396.07	1682.39	2355.35	5.235	44.115
Budongo	TRF	C	Fungi	TBD 3	8	11	48	1329.31	1737.85	3475.71	7.725	65.099
Budongo	TRF	C	Fungi	TBD 3	8	12	50	1245.29	1597.49	1597.49	3.551	29.921
Budongo	TRF	C	Fungi	TBD 3	8	13	51	1190.75	1554.95	1710.44	3.802	32.036
Budongo	TRF	C	Fungi	TBD 3	8	14	54	1136.68	1405.14	4496.44	9.994	84.217
Budongo	TRF	C	Fungi	TBD 4	9	1	9	3058.17	1091.45	8185.89	12.77	43.051
Budongo	TRF	C	Fungi	TBD 4	9	2	13	2808.34	1393.34	3762.01	5.869	19.785
Budongo	TRF	C	Fungi	TBD 4	9	3	15	2692.59	1675.52	2848.39	4.444	14.98
Budongo	TRF	C	Fungi	TBD 4	9	4	16	2652.14	1764.47	1588.03	2.477	8.352
Budongo	TRF	C	Fungi	TBD 4	9	5	19	2519.09	2022.81	19014.5	29.663	100
Budongo	TRF	C	Fungi	TBD 4	9	6	24	2298.69	1752.55	3855.61	6.015	20.277
Budongo	TRF	C	Fungi	TBD 4	9	7	26	2204.62	1784.37	5888.41	9.186	30.968
Budongo	TRF	C	Fungi	TBD 4	9	8	28	2078.11	1468.71	2349.93	3.666	12.359
Budongo	TRF	C	Fungi	TBD 4	9	9	30	1975.94	1394.67	2928.81	4.569	15.403
Budongo	TRF	C	Fungi	TBD 4	9	10	31	1929.43	1307.52	3530.31	5.507	18.566
Budongo	TRF	C	Fungi	TBD 4	9	11	47	1437.15	1315.39	7234.66	11.286	38.048
Budongo	TRF	C	Fungi	TBD 4	9	12	55	1095.82	1452.01	2178.02	3.398	11.455
Budongo	TRF	C	Fungi	TBD 4	9	13	56	1049.65	1474.64	737.319	1.15	3.878
Budongo	TRF	C	Fungi	TBD 5	10	1	12	2832.78	1381.6	3315.84	7.432	50.308
Budongo	TRF	C	Fungi	TBD 5	10	2	13	2808.38	1356.27	1898.78	4.256	28.808
Budongo	TRF	C	Fungi	TBD 5	10	3	15	2692.87	1482.88	2224.31	4.985	33.747
Budongo	TRF	C	Fungi	TBD 5	10	4	16	2655.22	1501.33	2101.86	4.711	31.889
Budongo	TRF	C	Fungi	TBD 5	10	5	19	2519.98	1647.78	6591.12	14.773	100
Budongo	TRF	C	Fungi	TBD 5	10	6	21	2434.11	1817.42	2180.91	4.888	33.089
Budongo	TRF	C	Fungi	TBD 5	10	7	22	2381.39	1868.43	6165.81	13.82	93.547
Budongo	TRF	C	Fungi	TBD 5	10	8	27	2155.32	1382.11	4008.13	8.984	60.811
Budongo	TRF	C	Fungi	TBD 5	10	9	30	1969.46	1230.53	2830.21	6.343	42.94
Budongo	TRF	C	Fungi	TBD 5	10	10	32	1898.86	1262.47	2651.19	5.942	40.224
Budongo	TRF	C	Fungi	TBD 5	10	11	51	1189.87	1648.02	5603.25	12.559	85.012
Budongo	TRF	C	Fungi	TBD 5	10	12	55	1102.91	1997.87	2197.66	4.926	33.343
Budongo	TRF	C	Fungi	TBD 5	10	13	56	1049.65	2190.22	2847.29	6.382	43.199
Kaniyo Pabidi	TRF	N	Fungi	TKP A	11	1	5	3547.84	981.303	1864.47	3.698	25.874
Kaniyo Pabidi	TRF	N	Fungi	TKP A	11	2	13	2803.97	1474.74	4424.21	8.776	61.397
Kaniyo Pabidi	TRF	N	Fungi	TKP A	11	3	15	2690.59	1486.43	1932.36	3.833	26.816
Kaniyo Pabidi	TRF	N	Fungi	TKP A	11	4	17	2612.8	1591.26	2864.28	5.682	39.749
Kaniyo Pabidi	TRF	N	Fungi	TKP A	11	5	18	2568.88	1624.24	3735.76	7.41	51.843
Kaniyo Pabidi	TRF	N	Fungi	TKP A	11	6	20	2488.51	1469.08	4847.97	9.617	67.278
Kaniyo Pabidi	TRF	N	Fungi	TKP A	11	7	22	2367.4	1397.51	2375.76	4.713	32.97
Kaniyo Pabidi	TRF	N	Fungi	TKP A	11	8	23	2336.85	1335.35	3204.83	6.357	44.475
Kaniyo Pabidi	TRF	N	Fungi	TKP A	11	9	26	2184.84	1233.8	1480.56	2.937	20.546
Kaniyo Pabidi	TRF	N	Fungi	TKP A	11	10	28	2092.41	1222.36	1589.06	3.152	22.052
Kaniyo Pabidi	TRF	N	Fungi	TKP A	11	11	29	2031.02	1162.18	1859.48	3.688	25.805
Kaniyo Pabidi	TRF	N	Fungi	TKP A	11	12	34	1824.03	1242.4	7205.92	14.294	100
Kaniyo Pabidi	TRF	N	Fungi	TKP A	11	13	36	1786.82	1301.37	3513.7	6.97	48.761
Kaniyo Pabidi	TRF	N	Fungi	TKP A	11	14	46	1458.94	1403.73	3930.44	7.796	54.545
Kaniyo Pabidi	TRF	N	Fungi	TKP A	11	15	50	1233.49	1139.62	1253.59	2.487	17.397
Kaniyo Pabidi	TRF	N	Fungi	TKP A	11	16	52	1167.27	1116.26	1339.51	2.657	18.589
Kaniyo Pabidi	TRF	N	Fungi	TKP A	11	17	56	1077.89	1107.82	2991.11	5.933	41.509
Kaniyo Pabidi	TRF	N	Fungi	TKP B	12	1	2	4284.73	924.198	2865.01	4.797	37.942
Kaniyo Pabidi	TRF	N	Fungi	TKP B	12	2	13	2801.28	1288.8	1933.21	3.237	25.602
Kaniyo Pabidi	TRF	N	Fungi	TKP B	12	3	16	2688.87	1375.78	2063.68	3.455	27.329
Kaniyo Pabidi	TRF	N	Fungi	TKP B	12	4	17	2645.75	1357.47	1900.46	3.182	25.168
Kaniyo Pabidi	TRF	N	Fungi	TKP B	12	5	18	2578.39	1397.24	1397.24	2.339	18.504
Kaniyo Pabidi	TRF	N	Fungi	TKP B	12	6	19	2526.05	1365.76	5872.75	9.833	77.773
Kaniyo Pabidi	TRF	N	Fungi	TKP B	12	7	22	2371.23	1305.7	4047.67	6.777	53.604
Kaniyo Pabidi	TRF	N	Fungi	TKP B	12	8	30	1997.36	1283.29	3464.89	5.801	45.886
Kaniyo Pabidi	TRF	N	Fungi	TKP B	12	9	31	1914.22	1366.42	5329.06	8.922	70.573
Kaniyo Pabidi	TRF	N	Fungi	TKP B	12	10	35	1801.88	1348.41	7551.09	12.643	100
Kaniyo Pabidi	TRF	N	Fungi	TKP B	12	11	38	1753.43	1232.99	4315.46	7.225	57.15
Kaniyo Pabidi	TRF	N	Fungi	TKP B	12	12	46	1480.15	1243.09	6464.09	10.823	85.605
Kaniyo Pabidi	TRF	N	Fungi	TKP B	12	13	48	1339.74	1300.31	4160.99	6.967	55.104
Kaniyo Pabidi	TRF	N	Fungi	TKP B	12	14	50	1233.26	1463.39	2341.42	3.92	31.008
Kaniyo Pabidi	TRF	N	Fungi	TKP B	12	15	51	1202.36	1438.02	1294.22	2.167	17.139
Kaniyo Pabidi	TRF	N	Fungi	TKP B	12	16	56	1067.19	1575.37	4726.11	7.913	62.588
Kaniyo Pabidi	TRF	N	Fungi	TKP C	13	1	10	2877.92	1133.68	11676.9	14.683	100
Kaniyo Pabidi	TRF	N	Fungi	TKP C	13	2	13	2802.41	1376.73	3441.82	4.328	29.475
Kaniyo Pabidi	TRF	N	Fungi	TKP C	13	3	15	2693.59	1606.48	2731.02	3.434	23.388
Kaniyo Pabidi	TRF	N	Fungi	TKP C	13	4	16	2653.17	1601.22	1761.34	2.215	15.084
Kaniyo Pabidi	TRF	N	Fungi	TKP C	13	5	17	2621.26	1642.28	2134.97	2.685	18.284
Kaniyo Pabidi	TRF	N	Fungi	TKP C	13	6	18	2577.93	1628.84	1465.96	1.843	12.554
Kaniyo Pabidi	TRF	N	Fungi	TKP C	13	7	19	2536.62	1559.17	7484.02	9.411	64.093
Kaniyo Pabidi	TRF	N	Fungi	TKP C	13	8	22	2376.32	1453.21	3197.06	4.02	27.379
Kaniyo Pabidi	TRF	N	Fungi	TKP C	13	9	25	2266.23	1426.08	6559.99	8.249	56.179
Kaniyo Pabidi	TRF	N	Fungi	TKP C	13	10	30	1995.67	1414.19	3676.9	4.624	31.489
Kaniyo Pabidi	TRF	N	Fungi	TKP C	13	11	31	1918.74	1486.79	4609.06	5.796	39.472
Kaniyo Pabidi	TRF	N	Fungi	TKP C	13	12	33	1865.53	1450.27	3480.65	4.377	29.808
Kaniyo Pabidi	TRF	N	Fungi	TKP C	13	13	36	1785.17	1354.4	5282.15	6.642	45.236
Kaniyo Pabidi	TRF	N	Fungi	TKP C	13	14	38	1751.31	1266.5	1773.09	2.23	15.185
Kaniyo Pabidi	TRF	N	Fungi	TKP C	13	15	40	1720.56	1313.29	2495.26	3.138	21.369
Kaniyo Pabidi	TRF	N	Fungi	TKP C	13	16	42	1650.63	1313.48	3020.99	3.799	25.872
Kaniyo Pabidi	TRF	N	Fungi	TKP C	13	17	46	1465.14	1267.84	2789.24	3.507	23.887
Kaniyo Pabidi	TRF	N	Fungi	TKP C	13	18	48	1344.26	1318.23	3295.58	4.144	28.223
Kaniyo Pabidi	TRF	N	Fungi	TKP C	13	19	49	1284.58	1365.75	2458.35	3.091	21.053
Kaniyo Pabidi	TRF	N	Fungi	TKP C	13	20	56	1074.24	1547.68	6190.73	7.785	53.017
Kaniyo Pabidi	TRF	N	Fungi	TKP D	14	1	14	2740.29	1455.55	6986.64	11.381	100
Kaniyo Pabidi	TRF	N	Fungi	TKP D	14	2	17	2615.47	1626.25	2602.01	4.239	37.243
Kaniyo Pabidi	TRF	N	Fungi	TKP D	14	3	18	2574.7	1713.8	1885.18	3.071	26.983
Kaniyo Pabidi	TRF	N	Fungi	TKP D	14	4	19	2541.72	1705.53	4775.47	7.779	68.351
Kaniyo Pabidi	TRF	N	Fungi	TKP D	14	5	21	2453.78	1553.69	2952.01	4.809	42.252
Kaniyo Pabidi	TRF	N	Fungi	TKP D	14	6	22	2373.72	1580.26	2528.42	4.119	36.189
Kaniyo Pabidi	TRF	N	Fungi	TKP D	14	7	25	2256.67	1637.53	3275.07	5.335	46.876
Kaniyo Pabidi	TRF	N	Fungi	TKP D	14	8	26	2198.1	1604.96	4654.39	7.582	66.618
Kaniyo Pabidi	TRF	N	Fungi	TKP D	14	9	29	2022.99	1422.73	3556.83	5.794	50.909
Kaniyo Pabidi	TRF	N	Fungi	TKP D	14	10	32	1907.44	1363.94	3409.85	5.555	48.805
Kaniyo Pabidi	TRF	N	Fungi	TKP D	14	11	33	1877.67	1352.06	2028.09	3.304	29.028
Kaniyo Pabidi	TRF	N	Fungi	TKP D	14	12	35	1797.47	1313.24	1575.89	2.567	22.556
Kaniyo Pabidi	TRF	N	Fungi	TKP D	14	13	36	1787.2	1251.11	4003.56	6.522	57.303
Kaniyo Pabidi	TRF	N	Fungi	TKP D	14	14	38	1757.57	1173.86	1878.18	3.06	26.882
Kaniyo Pabidi	TRF	N	Fungi	TKP D	14	15	40	1711.19	1209.01	3747.93	6.105	53.644
Kaniyo Pabidi	TRF	N	Fungi	TKP D	14	16	47	1422.44	1394.42	1952.19	3.18	27.942
Kaniyo Pabidi	TRF	N	Fungi	TKP D	14	17	50	1248.03	1420.12	6106.51	9.948	87.403
Kaniyo Pabidi	TRF	N	Fungi	TKP D	14	18	54	1117.56	1195.93	3468.2	5.65	49.64
Kaniyo Pabidi	TRF	N	Fungi	TKP E	15	1	6	3489.52	1018.54	1324.1	1.733	20.07
Kaniyo Pabidi	TRF	N	Fungi	TKP E	15	2	8	3192.61	1184.57	3198.35	4.186	48.479
Kaniyo Pabidi	TRF	N	Fungi	TKP E	15	3	9	3036.84	1411.09	4374.38	5.726	66.304
Kaniyo Pabidi	TRF	N	Fungi	TKP E	15	4	13	2807.88	1319.16	1846.83	2.417	27.993
Kaniyo Pabidi	TRF	N	Fungi	TKP E	15	5	15	2692.15	1305.51	1697.17	2.221	25.725
Kaniyo Pabidi	TRF	N	Fungi	TKP E	15	6	17	2617.57	1662.87	4656.04	6.094	70.574
Kaniyo Pabidi	TRF	N	Fungi	TKP E	15	7	19	2546.81	1764.61	2646.91	3.465	40.12
Kaniyo Pabidi	TRF	N	Fungi	TKP E	15	8	20	2489.22	1611.6	4834.79	6.328	73.283
Kaniyo Pabidi	TRF	N	Fungi	TKP E	15	9	22	2373.68	1455.51	2037.72	2.667	30.887
Kaniyo Pabidi	TRF	N	Fungi	TKP E	15	10	24	2310.82	1496.78	4789.7	6.269	72.6
Kaniyo Pabidi	TRF	N	Fungi	TKP E	15	11	26	2174.77	1538.43	2769.17	3.625	41.974
Kaniyo Pabidi	TRF	N	Fungi	TKP E	15	12	28	2062.01	1631.91	2284.68	2.99	34.63
Kaniyo Pabidi	TRF	N	Fungi	TKP E	15	13	30	1998.5	1456.18	3494.84	4.574	52.973
Kaniyo Pabidi	TRF	N	Fungi	TKP E	15	14	31	1919.83	1392.61	3202.99	4.192	48.549
Kaniyo Pabidi	TRF	N	Fungi	TKP E	15	15	32	1884.56	1427.97	3141.54	4.112	47.618
Kaniyo Pabidi	TRF	N	Fungi	TKP E	15	16	35	1794.35	1330.44	3193.06	4.179	48.399
Kaniyo Pabidi	TRF	N	Fungi	TKP E	15	17	36	1775.64	1225.31	2328.09	3.047	35.288
Kaniyo Pabidi	TRF	N	Fungi	TKP E	15	18	38	1757.12	1112.67	2559.14	3.35	38.79
Kaniyo Pabidi	TRF	N	Fungi	TKP E	15	19	40	1710.86	1118.21	6597.42	8.635	100
Kaniyo Pabidi	TRF	N	Fungi	TKP E	15	20	43	1587.82	1109.76	1664.64	2.179	25.232
Kaniyo Pabidi	TRF	N	Fungi	TKP E	15	21	46	1459.18	1182.98	3194.04	4.181	48.413
Kaniyo Pabidi	TRF	N	Fungi	TKP E	15	22	47	1419.64	1246.98	1371.67	1.795	20.791
Kaniyo Pabidi	TRF	N	Fungi	TKP E	15	23	49	1271.34	1288.38	3349.78	4.385	50.774
Kaniyo Pabidi	TRF	N	Fungi	TKP E	15	24	51	1205.06	1319.52	2111.24	2.763	32.001
Kaniyo Pabidi	TRF	N	Fungi	TKP E	15	25	54	1139.69	1130.98	3732.23	4.885	56.571
Kaniyo Pabidi	TRF	C	Fungi	TKP 1	16	1	1	4456.34	803.594	964.312	1.265	10.467
Kaniyo Pabidi	TRF	C	Fungi	TKP 1	16	2	3	4123.11	943.397	2735.85	3.59	29.696
Kaniyo Pabidi	TRF	C	Fungi	TKP 1	16	3	8	3211.67	1120.18	1792.29	2.352	19.454
Kaniyo Pabidi	TRF	C	Fungi	TKP 1	16	4	10	2867.13	1228.37	9212.75	12.087	100
Kaniyo Pabidi	TRF	C	Fungi	TKP 1	16	5	13	2810.04	1493.19	3135.7	4.114	34.037
Kaniyo Pabidi	TRF	C	Fungi	TKP 1	16	6	15	2693.14	1623.88	2922.99	3.835	31.728
Kaniyo Pabidi	TRF	C	Fungi	TKP 1	16	7	16	2671.64	1554.9	1865.88	2.448	20.253
Kaniyo Pabidi	TRF	C	Fungi	TKP 1	16	8	18	2567.15	1621.53	2594.45	3.404	28.162
Kaniyo Pabidi	TRF	C	Fungi	TKP 1	16	9	19	2512.78	1816.33	6538.77	8.579	70.975
Kaniyo Pabidi	TRF	C	Fungi	TKP 1	16	10	21	2420.13	1612.6	2418.89	3.174	26.256
Kaniyo Pabidi	TRF	C	Fungi	TKP 1	16	11	23	2354.65	1473.84	1915.99	2.514	20.797
Kaniyo Pabidi	TRF	C	Fungi	TKP 1	16	12	24	2312.12	1446.52	2748.39	3.606	29.833
Kaniyo Pabidi	TRF	C	Fungi	TKP 1	16	13	26	2177.4	1479.42	2515.01	3.3	27.299
Kaniyo Pabidi	TRF	C	Fungi	TKP 1	16	14	29	2036.17	1449.4	5797.59	7.607	62.93
Kaniyo Pabidi	TRF	C	Fungi	TKP 1	16	15	31	1917.14	1332.24	9192.46	12.061	99.78
Kaniyo Pabidi	TRF	C	Fungi	TKP 1	16	16	37	1771.17	1318.56	3560.11	4.671	38.643
Kaniyo Pabidi	TRF	C	Fungi	TKP 1	16	17	39	1737.77	1050.42	630.25	0.827	6.841
Kaniyo Pabidi	TRF	C	Fungi	TKP 1	16	18	46	1480.22	1191.65	1549.15	2.033	16.815
Kaniyo Pabidi	TRF	C	Fungi	TKP 1	16	19	48	1352.81	1387.39	6243.24	8.191	67.767
Kaniyo Pabidi	TRF	C	Fungi	TKP 1	16	20	49	1275.07	1341.99	1610.39	2.113	17.48
Kaniyo Pabidi	TRF	C	Fungi	TKP 1	16	21	51	1197.19	1279.82	2815.61	3.694	30.562
Kaniyo Pabidi	TRF	C	Fungi	TKP 1	16	22	54	1117.32	1192.26	3457.55	4.536	37.53
Kaniyo Pabidi	TRF	C	Fungi	TKP 2	17	1	3	4123.96	990.536	5051.73	7.362	90.591
Kaniyo Pabidi	TRF	C	Fungi	TKP 2	17	2	12	2824.07	1644.57	4604.8	6.711	82.576
Kaniyo Pabidi	TRF	C	Fungi	TKP 2	17	3	15	2697.82	1872.19	3744.38	5.457	67.147
Kaniyo Pabidi	TRF	C	Fungi	TKP 2	17	4	16	2673.65	1773.24	1773.24	2.584	31.799
Kaniyo Pabidi	TRF	C	Fungi	TKP 2	17	5	17	2631.22	1784.35	2141.22	3.121	38.398
Kaniyo Pabidi	TRF	C	Fungi	TKP 2	17	6	19	2539.46	1783.01	2139.61	3.118	38.369
Kaniyo Pabidi	TRF	C	Fungi	TKP 2	17	7	20	2486.68	2019.45	4442.79	6.475	79.671
Kaniyo Pabidi	TRF	C	Fungi	TKP 2	17	8	21	2431.58	1914.3	2871.44	4.185	51.493
Kaniyo Pabidi	TRF	C	Fungi	TKP 2	17	9	22	2382.52	1763.83	2645.75	3.856	47.445
Kaniyo Pabidi	TRF	C	Fungi	TKP 2	17	10	23	2344.6	1513.06	3782.64	5.513	67.833
Kaniyo Pabidi	TRF	C	Fungi	TKP 2	17	11	30	1985.77	1448.26	4779.26	6.965	85.705
Kaniyo Pabidi	TRF	C	Fungi	TKP 2	17	12	32	1905.92	1239.21	5576.43	8.127	100
Kaniyo Pabidi	TRF	C	Fungi	TKP 2	17	13	36	1781.64	1216.22	4256.77	6.204	76.335
Kaniyo Pabidi	TRF	C	Fungi	TKP 2	17	14	38	1753.11	1138.73	3302.31	4.813	59.219
Kaniyo Pabidi	TRF	C	Fungi	TKP 2	17	15	39	1724.22	1131.63	3394.89	4.948	60.879
Kaniyo Pabidi	TRF	C	Fungi	TKP 2	17	16	46	1477.18	1398.49	3915.76	5.707	70.22
Kaniyo Pabidi	TRF	C	Fungi	TKP 2	17	17	49	1294.66	1476.7	3396.41	4.95	60.907
Kaniyo Pabidi	TRF	C	Fungi	TKP 2	17	18	50	1227.4	1371.35	3839.77	5.596	68.857
Kaniyo Pabidi	TRF	C	Fungi	TKP 2	17	19	56	1063.52	1285.56	2956.79	4.309	53.023
Kaniyo Pabidi	TRF	C	Fungi	TKP 3	18	1	3	4071.49	810.567	3242.27	4.321	20.67
Kaniyo Pabidi	TRF	C	Fungi	TKP 3	18	2	9	2975.82	1005.51	15685.9	20.905	100
Kaniyo Pabidi	TRF	C	Fungi	TKP 3	18	3	12	2821.37	1451.75	3339.03	4.45	21.287
Kaniyo Pabidi	TRF	C	Fungi	TKP 3	18	4	15	2711.53	2028.28	5882.02	7.839	37.499
Kaniyo Pabidi	TRF	C	Fungi	TKP 3	18	5	17	2640.15	2026.53	6687.53	8.912	42.634
Kaniyo Pabidi	TRF	C	Fungi	TKP 3	18	6	20	2496.46	1989.24	8553.75	11.4	54.531
Kaniyo Pabidi	TRF	C	Fungi	TKP 3	18	7	22	2391.42	1676.49	4358.87	5.809	27.788
Kaniyo Pabidi	TRF	C	Fungi	TKP 3	18	8	26	2190.04	1521.05	3194.21	4.257	20.364
Kaniyo Pabidi	TRF	C	Fungi	TKP 3	18	9	29	2034.34	1350.65	6888.32	9.18	43.914
Kaniyo Pabidi	TRF	C	Fungi	TKP 3	18	10	32	1903.27	1364.91	3139.3	4.184	20.014
Kaniyo Pabidi	TRF	C	Fungi	TKP 3	18	11	33	1841.01	1357.22	2035.83	2.713	12.979
Kaniyo Pabidi	TRF	C	Fungi	TKP 3	18	12	46	1474.48	1231.8	6159.01	8.208	39.265
Kaniyo Pabidi	TRF	C	Fungi	TKP 3	18	13	49	1270.24	1173.96	5869.8	7.823	37.421
Kaniyo Pabidi	TRF	C	Fungi	TKP 4	19	1	1	4448.44	367.578	441.094	0.555	2.976
Kaniyo Pabidi	TRF	C	Fungi	TKP 4	19	2	4	3804.45	390.806	742.531	0.935	5.01
Kaniyo Pabidi	TRF	C	Fungi	TKP 4	19	3	9	3017.3	962.481	14822.2	18.656	100
Kaniyo Pabidi	TRF	C	Fungi	TKP 4	19	4	11	2845.11	1342.86	2954.29	3.718	19.932
Kaniyo Pabidi	TRF	C	Fungi	TKP 4	19	5	13	2799.81	1542.92	4011.58	5.049	27.065
Kaniyo Pabidi	TRF	C	Fungi	TKP 4	19	6	16	2679.32	1571.1	3927.76	4.944	26.499
Kaniyo Pabidi	TRF	C	Fungi	TKP 4	19	7	19	2513.38	1818.16	7818.09	9.84	52.746
Kaniyo Pabidi	TRF	C	Fungi	TKP 4	19	8	21	2452.66	1787.88	3218.18	4.051	21.712
Kaniyo Pabidi	TRF	C	Fungi	TKP 4	19	9	22	2378.63	1603.84	2566.14	3.23	17.313
Kaniyo Pabidi	TRF	C	Fungi	TKP 4	19	10	24	2297.67	1555.71	3889.28	4.895	26.24
Kaniyo Pabidi	TRF	C	Fungi	TKP 4	19	11	26	2209.61	1347.57	3099.42	3.901	20.911
Kaniyo Pabidi	TRF	C	Fungi	TKP 4	19	12	30	1979.28	1302.77	2084.44	2.624	14.063
Kaniyo Pabidi	TRF	C	Fungi	TKP 4	19	13	32	1905.79	1303.34	2346.01	2.953	15.828
Kaniyo Pabidi	TRF	C	Fungi	TKP 4	19	14	33	1852.94	1299.59	2989.05	3.762	20.166
Kaniyo Pabidi	TRF	C	Fungi	TKP 4	19	15	36	1784.25	1222.77	2690.1	3.386	18.149
Kaniyo Pabidi	TRF	C	Fungi	TKP 4	19	16	38	1753.29	1204.42	5901.66	7.428	39.816
Kaniyo Pabidi	TRF	C	Fungi	TKP 4	19	17	40	1713.1	1131.14	3506.54	4.414	23.657
Kaniyo Pabidi	TRF	C	Fungi	TKP 4	19	18	42	1617.42	1042.4	1459.36	1.837	9.846
Kaniyo Pabidi	TRF	C	Fungi	TKP 4	19	19	46	1476.2	1017	3762.88	4.736	25.387
Kaniyo Pabidi	TRF	C	Fungi	TKP 4	19	20	52	1180.74	1148.95	4366.02	5.495	29.456
Kaniyo Pabidi	TRF	C	Fungi	TKP 4	19	21	54	1139.04	1153.53	1499.59	1.887	10.117
Kaniyo Pabidi	TRF	C	Fungi	TKP 4	19	22	55	1080.99	1040.62	1352.8	1.703	9.127
Kaniyo Pabidi	TRF	C	Fungi	TKP 5	20	1	5	3542.03	817.337	2452.01	4.202	32.715
Kaniyo Pabidi	TRF	C	Fungi	TKP 5	20	2	6	3458.41	1004.29	1406.01	2.409	18.759
Kaniyo Pabidi	TRF	C	Fungi	TKP 5	20	3	12	2831.05	1245.16	4233.54	7.255	56.484
Kaniyo Pabidi	TRF	C	Fungi	TKP 5	20	4	17	2614.45	1414.18	7495.14	12.844	100
Kaniyo Pabidi	TRF	C	Fungi	TKP 5	20	5	18	2560.42	1492.14	4177.98	7.16	55.743
Kaniyo Pabidi	TRF	C	Fungi	TKP 5	20	6	20	2474.11	1352.85	2029.28	3.478	27.075
Kaniyo Pabidi	TRF	C	Fungi	TKP 5	20	7	22	2400.34	1289.94	2063.91	3.537	27.537
Kaniyo Pabidi	TRF	C	Fungi	TKP 5	20	8	25	2226.68	1244.91	2614.32	4.48	34.88
Kaniyo Pabidi	TRF	C	Fungi	TKP 5	20	9	31	1942.43	1339.74	3215.38	5.51	42.899
Kaniyo Pabidi	TRF	C	Fungi	TKP 5	20	10	32	1901.22	1337.84	1337.84	2.293	17.849
Kaniyo Pabidi	TRF	C	Fungi	TKP 5	20	11	34	1835.83	1280.67	3970.07	6.803	52.969
Kaniyo Pabidi	TRF	C	Fungi	TKP 5	20	12	37	1771.39	1257.87	2893.1	4.958	38.6
Kaniyo Pabidi	TRF	C	Fungi	TKP 5	20	13	38	1752.24	1248.24	5117.77	8.77	68.281
Kaniyo Pabidi	TRF	C	Fungi	TKP 5	20	14	40	1716.99	1155.94	3814.59	6.537	50.894
Kaniyo Pabidi	TRF	C	Fungi	TKP 5	20	15	41	1671.79	1062.93	2444.73	4.189	32.618
Kaniyo Pabidi	TRF	C	Fungi	TKP 5	20	16	47	1415.64	1002.52	2406.06	4.123	32.102
Kaniyo Pabidi	TRF	C	Fungi	TKP 5	20	17	51	1211.31	1165.33	5360.52	9.186	71.52
Kaniyo Pabidi	TRF	C	Fungi	TKP 5	20	18	54	1142.65	1201.85	1322.04	2.266	17.639
Maramagambo	TRF	N	Fungi	TMR A	1	1	1	3000	643.723	1802.42	5.604	52.147
Maramagambo	TRF	N	Fungi	TMR A	1	2	2	2900	826.896	1240.34	3.856	35.885
Maramagambo	TRF	N	Fungi	TMR A	1	3	3	2800	1033.42	3203.59	9.96	92.685
Maramagambo	TRF	N	Fungi	TMR A	1	4	4	2700	859.75	945.725	2.94	27.361
Maramagambo	TRF	N	Fungi	TMR A	1	5	5	2600	848.727	1357.96	4.222	39.288
Maramagambo	TRF	N	Fungi	TMR A	1	6	6	2500	867.101	1127.23	3.505	32.613
Maramagambo	TRF	N	Fungi	TMR A	1	7	7	2400	1030.64	2679.66	8.331	77.527
Maramagambo	TRF	N	Fungi	TMR A	1	8	8	2300	1088.94	1415.62	4.401	40.956
Maramagambo	TRF	N	Fungi	TMR A	1	9	9	2200	1035.88	1761	5.475	50.949
Maramagambo	TRF	N	Fungi	TMR A	1	10	10	2100	1090.45	1526.64	4.746	44.168
Maramagambo	TRF	N	Fungi	TMR A	1	11	11	2000	888.045	3108.16	9.663	89.924
Maramagambo	TRF	N	Fungi	TMR A	1	12	12	1900	743.044	2006.22	6.237	58.043
Maramagambo	TRF	N	Fungi	TMR A	1	13	13	1800	720.11	2448.38	7.612	70.835
Maramagambo	TRF	N	Fungi	TMR A	1	14	14	1700	732.978	1026.17	3.19	29.689
Maramagambo	TRF	N	Fungi	TMR A	1	15	15	1600	723.078	578.462	1.798	16.736
Maramagambo	TRF	N	Fungi	TMR A	1	16	16	1500	768.094	3456.43	10.746	100
Maramagambo	TRF	N	Fungi	TMR A	1	17	17	1400	751.508	2479.97	7.71	71.75
Maramagambo	TRF	N	Fungi	TMR B	2	1	4	3020.82	664.388	3521.26	35.804	100
Maramagambo	TRF	N	Fungi	TMR B	2	2	8	2691.93	724.441	2970.21	30.201	84.351
Maramagambo	TRF	N	Fungi	TMR B	2	3	15	2112.26	602.775	2290.54	23.29	65.049
Maramagambo	TRF	N	Fungi	TMR B	2	4	21	1798.01	486.391	583.669	5.935	16.576
Maramagambo	TRF	N	Fungi	TMR B	2	5	24	1609.29	469.219	469.219	4.771	13.325
Maramagambo	TRF	N	Fungi	TMR C	3	1	1	4444.24	386.521	347.869	3.945	11.389
Maramagambo	TRF	N	Fungi	TMR C	3	2	2	3492.43	414.955	456.45	5.176	14.944
Maramagambo	TRF	N	Fungi	TMR C	3	3	5	2898.91	498.897	698.456	7.921	22.867
Maramagambo	TRF	N	Fungi	TMR C	3	4	6	2811.3	564.496	790.294	8.962	25.873
Maramagambo	TRF	N	Fungi	TMR C	3	5	8	2693.39	744.997	3054.49	34.639	100
Maramagambo	TRF	N	Fungi	TMR C	3	6	10	2493.1	570.66	913.056	10.354	29.892
Maramagambo	TRF	N	Fungi	TMR C	3	7	11	2426.58	556.861	1225.09	13.893	40.108
Maramagambo	TRF	N	Fungi	TMR C	3	8	19	1890.09	497.389	646.606	7.333	21.169
Maramagambo	TRF	N	Fungi	TMR C	3	9	23	1660.33	457.104	685.656	7.776	22.448
Maramagambo	TRF	N	Fungi	TMR D	4	1	3	3211.11	534.399	1122.24	9.604	37.647
Maramagambo	TRF	N	Fungi	TMR D	4	2	4	3002.38	556.401	667.681	5.714	22.399
Maramagambo	TRF	N	Fungi	TMR D	4	3	5	2897.67	575.341	632.875	5.416	21.231
Maramagambo	TRF	N	Fungi	TMR D	4	4	6	2806.4	709.813	1206.68	10.327	40.48
Maramagambo	TRF	N	Fungi	TMR D	4	5	8	2692.11	828.033	2980.92	25.51	100
Maramagambo	TRF	N	Fungi	TMR D	4	6	12	2362.51	607.281	850.194	7.276	28.521
Maramagambo	TRF	N	Fungi	TMR D	4	7	15	2084.14	571.551	1886.12	16.141	63.273
Maramagambo	TRF	N	Fungi	TMR D	4	8	19	1892.79	531.238	1115.6	9.547	37.425
Maramagambo	TRF	N	Fungi	TMR D	4	9	27	1401.78	531.666	1222.83	10.465	41.022
Maramagambo	TRF	N	Fungi	TMR E	5	1	5	2892.42	686.353	2127.69	9.952	46.419
Maramagambo	TRF	N	Fungi	TMR E	5	2	6	2809.33	992.321	1389.25	6.498	30.308
Maramagambo	TRF	N	Fungi	TMR E	5	3	7	2759.05	926.813	926.812	4.335	20.22
Maramagambo	TRF	N	Fungi	TMR E	5	4	8	2690.84	858.023	1630.24	7.626	35.566
Maramagambo	TRF	N	Fungi	TMR E	5	5	9	2576.92	740.932	1630.05	7.625	35.562
Maramagambo	TRF	N	Fungi	TMR E	5	6	11	2434.67	848.834	4583.71	21.441	100
Maramagambo	TRF	N	Fungi	TMR E	5	7	14	2181.64	866.389	1559.5	7.295	34.023
Maramagambo	TRF	N	Fungi	TMR E	5	8	15	2117.66	959.21	1342.89	6.281	29.297
Maramagambo	TRF	N	Fungi	TMR E	5	9	16	2031.73	739.274	2735.31	12.795	59.675
Maramagambo	TRF	N	Fungi	TMR E	5	10	19	1895.48	625.964	1189.33	5.563	25.947
Maramagambo	TRF	N	Fungi	TMR E	5	11	24	1623.52	490.039	784.062	3.667	17.105
Maramagambo	TRF	N	Fungi	TMR E	5	12	27	1399.97	704.676	1479.82	6.922	32.284
Maramagambo	TRF	C	Fungi	TMR 1	6	1	5	2906.01	690.48	2761.92	12.845	83.247
Maramagambo	TRF	C	Fungi	TMR 1	6	2	6	2808.35	758.168	1667.97	7.757	50.274
Maramagambo	TRF	C	Fungi	TMR 1	6	3	10	2507.76	921.594	3317.74	15.43	100
Maramagambo	TRF	C	Fungi	TMR 1	6	4	11	2434.61	1041.73	1250.08	5.814	37.679
Maramagambo	TRF	C	Fungi	TMR 1	6	5	12	2379.39	949.031	1138.84	5.297	34.326
Maramagambo	TRF	C	Fungi	TMR 1	6	6	14	2204.56	1069.98	3102.96	14.431	93.526
Maramagambo	TRF	C	Fungi	TMR 1	6	7	16	2040.43	879.878	1671.77	7.775	50.389
Maramagambo	TRF	C	Fungi	TMR 1	6	8	17	1949.86	801.009	1602.02	7.451	48.286
Maramagambo	TRF	C	Fungi	TMR 1	6	9	18	1922.97	719.398	791.337	3.68	23.852
Maramagambo	TRF	C	Fungi	TMR 1	6	10	19	1898.16	639.459	1278.92	5.948	38.548
Maramagambo	TRF	C	Fungi	TMR 1	6	11	20	1855.27	539.656	539.656	2.51	16.266
Maramagambo	TRF	C	Fungi	TMR 1	6	12	25	1499.83	475.336	760.537	3.537	22.923
Maramagambo	TRF	C	Fungi	TMR 1	6	13	26	1492.78	467.17	327.019	1.521	9.857
Maramagambo	TRF	C	Fungi	TMR 1	6	14	27	1410.18	537.766	1290.64	6.003	38.901
Maramagambo	TRF	C	Fungi	TMR 2	7	1	4	3104.02	521.956	1409.28	7.211	45.098
Maramagambo	TRF	C	Fungi	TMR 2	7	2	5	2926.14	660.08	1848.22	9.457	59.144
Maramagambo	TRF	C	Fungi	TMR 2	7	3	6	2803.5	690.568	1519.25	7.774	48.617
Maramagambo	TRF	C	Fungi	TMR 2	7	4	9	2591.22	577.75	751.075	3.843	24.035
Maramagambo	TRF	C	Fungi	TMR 2	7	5	10	2514.87	801.266	3124.94	15.989	100
Maramagambo	TRF	C	Fungi	TMR 2	7	6	12	2371.2	809.607	1376.33	7.042	44.043
Maramagambo	TRF	C	Fungi	TMR 2	7	7	14	2204.96	780.843	2420.61	12.386	77.461
Maramagambo	TRF	C	Fungi	TMR 2	7	8	16	2049.12	606.635	1819.91	9.312	58.238
Maramagambo	TRF	C	Fungi	TMR 2	7	9	17	1950.3	554.594	665.512	3.405	21.297
Maramagambo	TRF	C	Fungi	TMR 2	7	10	18	1921.57	563.635	732.725	3.749	23.448
Maramagambo	TRF	C	Fungi	TMR 2	7	11	19	1898.77	513.898	822.237	4.207	26.312
Maramagambo	TRF	C	Fungi	TMR 2	7	12	21	1800.4	487.167	876.9	4.487	28.061
Maramagambo	TRF	C	Fungi	TMR 2	7	13	22	1711.82	446.591	491.25	2.514	15.72
Maramagambo	TRF	C	Fungi	TMR 2	7	14	27	1402.34	581.218	1685.53	8.624	53.938
Maramagambo	TRF	C	Fungi	TMR 3	8	1	6	2806.41	417.087	417.087	25.12	53.477
Maramagambo	TRF	C	Fungi	TMR 3	8	2	10	2467.22	463.337	463.337	27.906	59.407
Maramagambo	TRF	C	Fungi	TMR 3	8	3	14	2205.35	433.295	779.931	46.974	100
Maramagambo	TRF	C	Fungi	TMR 4	9	1	6	2813.17	468.452	796.369	27.141	96.107
Maramagambo	TRF	C	Fungi	TMR 4	9	2	9	2541.23	519.286	623.144	21.237	75.202
Maramagambo	TRF	C	Fungi	TMR 4	9	3	10	2514.54	571.708	686.05	23.381	82.793
Maramagambo	TRF	C	Fungi	TMR 4	9	4	13	2224.11	517.895	828.631	28.241	100
Maramagambo	TRF	C	Fungi	TMR 5	10	1	3	3185.55	502.835	1106.24	5.974	28.152
Maramagambo	TRF	C	Fungi	TMR 5	10	2	5	2936.51	689.373	1792.37	9.679	45.613
Maramagambo	TRF	C	Fungi	TMR 5	10	3	6	2848.52	845.848	2960.47	15.986	75.339
Maramagambo	TRF	C	Fungi	TMR 5	10	4	10	2527.55	755.677	3929.52	21.219	100
Maramagambo	TRF	C	Fungi	TMR 5	10	5	11	2404.24	676.05	676.05	3.651	17.204
Maramagambo	TRF	C	Fungi	TMR 5	10	6	13	2231.54	696.625	1184.26	6.395	30.138
Maramagambo	TRF	C	Fungi	TMR 5	10	7	14	2170.21	607.913	790.287	4.268	20.112
Maramagambo	TRF	C	Fungi	TMR 5	10	8	15	2079.5	532.527	1224.81	6.614	31.17
Maramagambo	TRF	C	Fungi	TMR 5	10	9	17	1964.31	449.27	2246.35	12.13	57.166
Maramagambo	TRF	C	Fungi	TMR 5	10	10	26	1495.48	436.207	567.069	3.062	14.431
Maramagambo	TRF	C	Fungi	TMR 5	10	11	27	1401.11	551.689	2041.25	11.023	51.947
Mabira	TRF	N	Fungi	TMB A	1	1	4	3009.24	515.975	1444.73	10.54	39.022
Mabira	TRF	N	Fungi	TMB A	1	2	10	2800.97	693.683	2705.36	19.737	73.071
Mabira	TRF	N	Fungi	TMB A	1	3	13	2663.04	660.795	726.875	5.303	19.633
Mabira	TRF	N	Fungi	TMB A	1	4	14	2632.54	655.069	655.069	4.779	17.693
Mabira	TRF	N	Fungi	TMB A	1	5	15	2593.91	697.511	767.262	5.597	20.724
Mabira	TRF	N	Fungi	TMB A	1	6	16	2577.86	732.406	732.406	5.343	19.782
Mabira	TRF	N	Fungi	TMB A	1	7	18	2528.3	698.559	3702.36	27.01	100
Mabira	TRF	N	Fungi	TMB A	1	8	56	1331.5	725.198	2973.31	21.691	80.309
Mabira	TRF	N	Fungi	TMB B	2	1	5	2953.03	496.637	496.637	2.405	13.878
Mabira	TRF	N	Fungi	TMB B	2	2	6	2940.74	488.507	439.656	2.129	12.286
Mabira	TRF	N	Fungi	TMB B	2	3	8	2872.21	623.627	2120.33	10.269	59.252
Mabira	TRF	N	Fungi	TMB B	2	4	11	2717.27	663.212	663.212	3.212	18.533
Mabira	TRF	N	Fungi	TMB B	2	5	14	2640.06	674.64	1956.46	9.475	54.673
Mabira	TRF	N	Fungi	TMB B	2	6	15	2590.24	633.383	950.075	4.601	26.55
Mabira	TRF	N	Fungi	TMB B	2	7	17	2553.59	626.304	438.412	2.123	12.251
Mabira	TRF	N	Fungi	TMB B	2	8	21	2427.79	675.189	3578.5	17.331	100
Mabira	TRF	N	Fungi	TMB B	2	9	27	2173.14	713.309	1355.29	6.564	37.873
Mabira	TRF	N	Fungi	TMB B	2	10	29	2084.87	769.217	1461.51	7.078	40.841
Mabira	TRF	N	Fungi	TMB B	2	11	35	1795.7	693.531	1248.36	6.046	34.885
Mabira	TRF	N	Fungi	TMB B	2	12	38	1713.93	787.891	1812.15	8.776	50.64
Mabira	TRF	N	Fungi	TMB B	2	13	41	1597.38	686.65	1029.97	4.988	28.782
Mabira	TRF	N	Fungi	TMB B	2	14	52	1467.63	646.027	2067.29	10.012	57.77
Mabira	TRF	N	Fungi	TMB B	2	15	58	1224.1	735.951	1030.33	4.99	28.792
Mabira	TRF	N	Fungi	TMB C	3	1	8	2885.47	621.122	1366.47	5.264	49.685
Mabira	TRF	N	Fungi	TMB C	3	2	10	2816.77	793.111	1427.6	5.5	51.908
Mabira	TRF	N	Fungi	TMB C	3	3	11	2688.14	775.466	853.012	3.286	31.016
Mabira	TRF	N	Fungi	TMB C	3	4	18	2536.91	887.181	2750.26	10.596	100
Mabira	TRF	N	Fungi	TMB C	3	5	27	2175.53	886.262	1418.02	5.463	51.559
Mabira	TRF	N	Fungi	TMB C	3	6	28	2127.36	911.431	820.287	3.16	29.826
Mabira	TRF	N	Fungi	TMB C	3	7	29	2096.84	948.486	2181.52	8.404	79.32
Mabira	TRF	N	Fungi	TMB C	3	8	31	1955.11	832.908	1415.94	5.455	51.484
Mabira	TRF	N	Fungi	TMB C	3	9	35	1798.34	754.668	1433.87	5.524	52.136
Mabira	TRF	N	Fungi	TMB C	3	10	38	1702.73	791.826	1425.29	5.491	51.824
Mabira	TRF	N	Fungi	TMB C	3	11	39	1673.97	801.047	1281.67	4.938	46.602
Mabira	TRF	N	Fungi	TMB C	3	12	44	1537.97	704.125	985.775	3.798	35.843
Mabira	TRF	N	Fungi	TMB C	3	13	46	1522.81	680.082	884.106	3.406	32.146
Mabira	TRF	N	Fungi	TMB C	3	14	47	1510.1	640.829	1217.58	4.691	44.271
Mabira	TRF	N	Fungi	TMB C	3	15	49	1488.1	625.347	1938.58	7.469	70.487
Mabira	TRF	N	Fungi	TMB C	3	16	55	1413.18	717.471	1219.7	4.699	44.348
Mabira	TRF	N	Fungi	TMB C	3	17	56	1349.59	835.774	2590.9	9.982	94.206
Mabira	TRF	N	Fungi	TMB C	3	18	58	1218.4	932.602	746.081	2.874	27.128
Mabira	TRF	N	Fungi	TMB D	4	1	4	2996.46	614.041	4359.69	14.902	91.316
Mabira	TRF	N	Fungi	TMB D	4	2	6	2943.82	596.887	1551.91	5.305	32.506
Mabira	TRF	N	Fungi	TMB D	4	3	7	2918.39	634.486	824.831	2.819	17.277
Mabira	TRF	N	Fungi	TMB D	4	4	10	2803.84	1041.38	4582.07	15.662	95.974
Mabira	TRF	N	Fungi	TMB D	4	5	12	2680.66	1015.79	1015.79	3.472	21.276
Mabira	TRF	N	Fungi	TMB D	4	6	13	2650.14	934.276	1775.12	6.068	37.181
Mabira	TRF	N	Fungi	TMB D	4	7	25	2235.93	890.356	1157.46	3.956	24.244
Mabira	TRF	N	Fungi	TMB D	4	8	27	2167.54	838.559	2851.1	9.746	59.718
Mabira	TRF	N	Fungi	TMB D	4	9	30	2054.4	791.952	1346.32	4.602	28.199
Mabira	TRF	N	Fungi	TMB D	4	10	38	1700.91	806.662	1371.33	4.687	28.723
Mabira	TRF	N	Fungi	TMB D	4	11	44	1539.59	744.457	1191.13	4.072	24.949
Mabira	TRF	N	Fungi	TMB D	4	12	45	1529.09	720.425	720.425	2.463	15.09
Mabira	TRF	N	Fungi	TMB D	4	13	50	1483.06	687.909	756.7	2.587	15.85
Mabira	TRF	N	Fungi	TMB D	4	14	52	1469.32	697.826	976.956	3.339	20.463
Mabira	TRF	N	Fungi	TMB D	4	15	57	1270.31	974.342	4774.27	16.319	100
Mabira	TRF	N	Fungi	TMB C	5	1	1	3000	708.316	3824.91	11.244	100
Mabira	TRF	N	Fungi	TMB C	5	2	2	2900	841.467	2692.69	7.916	70.399
Mabira	TRF	N	Fungi	TMB C	5	3	3	2800	1198.28	2516.39	7.397	65.79
Mabira	TRF	N	Fungi	TMB C	5	4	4	2700	907.702	3086.19	9.072	80.687
Mabira	TRF	N	Fungi	TMB C	5	5	5	2600	784.635	1020.02	2.998	26.668
Mabira	TRF	N	Fungi	TMB C	5	6	6	2500	826.055	1404.29	4.128	36.714
Mabira	TRF	N	Fungi	TMB C	5	7	7	2400	900.867	3333.21	9.798	87.145
Mabira	TRF	N	Fungi	TMB C	5	8	8	2300	998.88	1298.54	3.817	33.95
Mabira	TRF	N	Fungi	TMB C	5	9	9	2200	925.106	3330.38	9.79	87.071
Mabira	TRF	N	Fungi	TMB C	5	10	10	2100	809.841	1052.79	3.095	27.525
Mabira	TRF	N	Fungi	TMB C	5	11	11	2000	827.977	662.381	1.947	17.318
Mabira	TRF	N	Fungi	TMB C	5	12	12	1900	826.383	1322.21	3.887	34.568
Mabira	TRF	N	Fungi	TMB C	5	13	13	1800	797.533	1196.3	3.517	31.277
Mabira	TRF	N	Fungi	TMB C	5	14	14	1700	874.328	2098.39	6.168	54.861
Mabira	TRF	N	Fungi	TMB C	5	15	15	1600	749.678	1499.36	4.408	39.2
Mabira	TRF	N	Fungi	TMB C	5	16	16	1500	692.016	830.419	2.441	21.711
Mabira	TRF	N	Fungi	TMB C	5	17	17	1400	868.01	1562.42	4.593	40.849
Mabira	TRF	N	Fungi	TMB C	5	18	18	1300	919.339	1287.08	3.784	33.65
Mabira	TRF	C	Fungi	TMB 1	6	1	7	2922.4	624.582	1436.54	8.67	66.593
Mabira	TRF	C	Fungi	TMB 1	6	2	8	2905.97	671.445	537.156	3.242	24.901
Mabira	TRF	C	Fungi	TMB 1	6	3	10	2818.21	686.371	1098.19	6.628	50.908
Mabira	TRF	C	Fungi	TMB 1	6	4	12	2680.17	639.375	831.187	5.017	38.531
Mabira	TRF	C	Fungi	TMB 1	6	5	17	2559.65	701.571	1052.36	6.351	48.783
Mabira	TRF	C	Fungi	TMB 1	6	6	25	2215.8	770.429	2157.2	13.02	100
Mabira	TRF	C	Fungi	TMB 1	6	7	30	2069.45	725.396	652.856	3.94	30.264
Mabira	TRF	C	Fungi	TMB 1	6	8	31	1957.22	730.313	730.312	4.408	33.855
Mabira	TRF	C	Fungi	TMB 1	6	9	38	1712.08	820.503	1969.21	11.885	91.285
Mabira	TRF	C	Fungi	TMB 1	6	10	40	1647.87	762.148	1448.08	8.74	67.128
Mabira	TRF	C	Fungi	TMB 1	6	11	44	1549.03	725.25	1668.08	10.067	77.326
Mabira	TRF	C	Fungi	TMB 1	6	12	45	1526.9	664.879	997.319	6.019	46.232
Mabira	TRF	C	Fungi	TMB 1	6	13	51	1476.89	610.483	671.531	4.053	31.13
Mabira	TRF	C	Fungi	TMB 1	6	14	53	1458.05	601.386	661.525	3.993	30.666
Mabira	TRF	C	Fungi	TMB 1	6	15	54	1449.24	597.659	657.425	3.968	30.476
Mabira	TRF	C	Fungi	TMB 2	7	1	4	2999.31	651.833	391.1	1.117	9.209
Mabira	TRF	C	Fungi	TMB 2	7	2	9	2850.84	702.768	1194.71	3.411	28.13
Mabira	TRF	C	Fungi	TMB 2	7	3	14	2619.49	764.649	994.044	2.838	23.406
Mabira	TRF	C	Fungi	TMB 2	7	4	15	2595.35	788.356	1024.86	2.926	24.131
Mabira	TRF	C	Fungi	TMB 2	7	5	25	2256.84	984.711	2658.72	7.591	62.602
Mabira	TRF	C	Fungi	TMB 2	7	6	26	2190.46	1108.17	1329.81	3.797	31.311
Mabira	TRF	C	Fungi	TMB 2	7	7	27	2164.58	1135	1702.49	4.861	40.087
Mabira	TRF	C	Fungi	TMB 2	7	8	28	2128.86	1040.51	1144.56	3.268	26.95
Mabira	TRF	C	Fungi	TMB 2	7	9	30	2064.41	1046.98	1361.08	3.886	32.048
Mabira	TRF	C	Fungi	TMB 2	7	10	31	1955.37	1069.44	1711.11	4.886	40.29
Mabira	TRF	C	Fungi	TMB 2	7	11	32	1906.03	1125.5	1238.05	3.535	29.151
Mabira	TRF	C	Fungi	TMB 2	7	12	34	1803.85	1269.77	2539.54	7.251	59.796
Mabira	TRF	C	Fungi	TMB 2	7	13	36	1760.59	1182.22	1773.34	5.063	41.755
Mabira	TRF	C	Fungi	TMB 2	7	14	38	1706.52	1128.68	2370.23	6.768	55.809
Mabira	TRF	C	Fungi	TMB 2	7	15	40	1625.08	1072.9	1823.93	5.208	42.946
Mabira	TRF	C	Fungi	TMB 2	7	16	41	1585.41	921.207	1197.57	3.419	28.198
Mabira	TRF	C	Fungi	TMB 2	7	17	43	1562.78	846.633	2031.92	5.802	47.843
Mabira	TRF	C	Fungi	TMB 2	7	18	45	1526.56	822.05	822.05	2.347	19.356
Mabira	TRF	C	Fungi	TMB 2	7	19	46	1519.64	797.029	1036.14	2.958	24.397
Mabira	TRF	C	Fungi	TMB 2	7	20	51	1478.36	727.648	800.412	2.285	18.846
Mabira	TRF	C	Fungi	TMB 2	7	21	55	1408.95	905.583	1630.05	4.654	38.381
Mabira	TRF	C	Fungi	TMB 2	7	22	57	1270.03	1035.86	4247.03	12.126	100
Mabira	TRF	C	Fungi	TMB 3	8	1	5	2959.59	629.688	566.719	2.594	15.287
Mabira	TRF	C	Fungi	TMB 3	8	2	6	2947.36	611.021	366.612	1.678	9.889
Mabira	TRF	C	Fungi	TMB 3	8	3	9	2836.43	627.563	1066.86	4.884	28.777
Mabira	TRF	C	Fungi	TMB 3	8	4	10	2779.7	602.132	541.919	2.481	14.618
Mabira	TRF	C	Fungi	TMB 3	8	5	14	2619.7	717.725	1435.45	6.571	38.72
Mabira	TRF	C	Fungi	TMB 3	8	6	16	2566.28	825.893	1734.38	7.939	46.783
Mabira	TRF	C	Fungi	TMB 3	8	7	19	2512.93	801.622	1843.73	8.44	49.733
Mabira	TRF	C	Fungi	TMB 3	8	8	24	2282.78	846.104	1015.33	4.648	27.387
Mabira	TRF	C	Fungi	TMB 3	8	9	27	2176.51	904.212	3707.27	16.971	100
Mabira	TRF	C	Fungi	TMB 3	8	10	29	2079.61	827.438	744.694	3.409	20.087
Mabira	TRF	C	Fungi	TMB 3	8	11	31	1968.68	872.188	1133.84	5.19	30.584
Mabira	TRF	C	Fungi	TMB 3	8	12	32	1915.05	884.805	1415.69	6.481	38.187
Mabira	TRF	C	Fungi	TMB 3	8	13	34	1811.49	943.75	1415.62	6.48	38.185
Mabira	TRF	C	Fungi	TMB 3	8	14	35	1780.51	838.734	1341.97	6.143	36.198
Mabira	TRF	C	Fungi	TMB 3	8	15	40	1615.39	820.599	1559.14	7.137	42.056
Mabira	TRF	C	Fungi	TMB 3	8	16	42	1581.88	750.543	975.706	4.466	26.319
Mabira	TRF	C	Fungi	TMB 3	8	17	44	1547.43	700.054	980.075	4.486	26.437
Mabira	TRF	C	Fungi	TMB 4	9	1	6	2941.81	547.747	1095.49	4.717	28.817
Mabira	TRF	C	Fungi	TMB 4	9	2	8	2906.56	549.883	1264.73	5.445	33.269
Mabira	TRF	C	Fungi	TMB 4	9	3	9	2836.43	551.299	771.819	3.323	20.303
Mabira	TRF	C	Fungi	TMB 4	9	4	12	2672.27	582.87	699.444	3.011	18.399
Mabira	TRF	C	Fungi	TMB 4	9	5	15	2594.64	653.08	1828.62	7.873	48.102
Mabira	TRF	C	Fungi	TMB 4	9	6	16	2575.8	723.801	796.181	3.428	20.944
Mabira	TRF	C	Fungi	TMB 4	9	7	20	2480.85	765.435	1607.41	6.921	42.283
Mabira	TRF	C	Fungi	TMB 4	9	8	27	2166.15	927.201	3801.53	16.368	100
Mabira	TRF	C	Fungi	TMB 4	9	9	28	2132.82	890.649	1157.84	4.985	30.457
Mabira	TRF	C	Fungi	TMB 4	9	10	31	1953.21	865.375	1298.06	5.589	34.146
Mabira	TRF	C	Fungi	TMB 4	9	11	32	1907.51	940.828	1505.33	6.481	39.598
Mabira	TRF	C	Fungi	TMB 4	9	12	35	1800	982.844	1965.69	8.463	51.708
Mabira	TRF	C	Fungi	TMB 4	9	13	36	1761.23	777.066	1476.42	6.357	38.838
Mabira	TRF	C	Fungi	TMB 4	9	14	38	1709.28	725.087	725.087	3.122	19.074
Mabira	TRF	C	Fungi	TMB 4	9	15	39	1683.81	708.917	638.025	2.747	16.783
Mabira	TRF	C	Fungi	TMB 4	9	16	40	1625.73	709.708	1064.56	4.584	28.004
Mabira	TRF	C	Fungi	TMB 4	9	17	44	1546.26	648.568	713.425	3.072	18.767
Mabira	TRF	C	Fungi	TMB 4	9	18	53	1455.63	627.841	816.194	3.514	21.47
Mabira	TRF	C	Fungi	TMB 5	10	1	7	2912.77	560.479	1008.86	8.972	44.055
Mabira	TRF	C	Fungi	TMB 5	10	2	17	2553.06	632.566	1012.11	9.001	44.197
Mabira	TRF	C	Fungi	TMB 5	10	3	24	2279.2	699.319	1398.64	12.438	61.076
Mabira	TRF	C	Fungi	TMB 5	10	4	26	2180.08	817.859	2290.01	20.365	100
Mabira	TRF	C	Fungi	TMB 5	10	5	30	2064.41	833.599	2167.36	19.274	94.644
Mabira	TRF	C	Fungi	TMB 5	10	6	31	1947.7	767.487	767.487	6.825	33.515
Mabira	TRF	C	Fungi	TMB 5	10	7	32	1917.31	675.745	810.894	7.211	35.41
Mabira	TRF	C	Fungi	TMB 5	10	8	42	1575.84	606.982	424.887	3.778	18.554
Mabira	TRF	C	Fungi	TMB 5	10	9	43	1566.34	605.653	545.087	4.847	23.803
Mabira	TRF	C	Fungi	TMB 5	10	10	55	1399.28	630.438	819.569	7.288	35.789
Budongo	TRF	N	Bacteria	TBD A	1	1	8	2744	810.033	1863.08	26.193	64.316
Budongo	TRF	N	Bacteria	TBD A	1	2	10	2644.99	875.654	1488.61	20.929	51.389
Budongo	TRF	N	Bacteria	TBD A	1	3	16	2513.1	905.24	2896.77	40.726	100
Budongo	TRF	N	Bacteria	TBD A	1	4	45	990.916	664.851	864.306	12.151	29.837
Budongo	TRF	N	Bacteria	TBD B	2	1	5	2917.7	699.649	10214.9	20.063	100
Budongo	TRF	N	Bacteria	TBD B	2	2	7	2802.62	902.606	5596.16	10.992	54.784
Budongo	TRF	N	Bacteria	TBD B	2	3	8	2703.64	1027.06	2362.24	4.64	23.125
Budongo	TRF	N	Bacteria	TBD B	2	4	11	2598.3	1046.35	2511.23	4.932	24.584
Budongo	TRF	N	Bacteria	TBD B	2	5	14	2557.85	986.938	2269.96	4.458	22.222
Budongo	TRF	N	Bacteria	TBD B	2	6	16	2511.45	929.304	3531.36	6.936	34.571
Budongo	TRF	N	Bacteria	TBD B	2	7	17	2449.46	855.321	598.725	1.176	5.861
Budongo	TRF	N	Bacteria	TBD B	2	8	19	2403.44	900.344	1980.76	3.89	19.391
Budongo	TRF	N	Bacteria	TBD B	2	9	20	2335.23	906.016	1087.22	2.135	10.643
Budongo	TRF	N	Bacteria	TBD B	2	10	21	2237.18	898.23	1437.17	2.823	14.069
Budongo	TRF	N	Bacteria	TBD B	2	11	22	2164.76	875.505	1138.16	2.235	11.142
Budongo	TRF	N	Bacteria	TBD B	2	12	26	1960.93	856.567	3768.89	7.403	36.896
Budongo	TRF	N	Bacteria	TBD B	2	13	33	1702.73	827.544	5792.81	11.378	56.71
Budongo	TRF	N	Bacteria	TBD B	2	14	37	1325.16	777.239	3808.47	7.48	37.284
Budongo	TRF	N	Bacteria	TBD B	2	15	39	1168.14	719.585	2158.76	4.24	21.133
Budongo	TRF	N	Bacteria	TBD B	2	16	45	987.906	781.261	2656.29	5.217	26.004
Budongo	TRF	N	Bacteria	TBD C	3	1	1	3000	744.509	6477.23	10.911	96.609
Budongo	TRF	N	Bacteria	TBD C	3	2	2	2900	873.797	5330.16	8.979	79.5
Budongo	TRF	N	Bacteria	TBD C	3	3	3	2800	1009.63	6461.66	10.885	96.377
Budongo	TRF	N	Bacteria	TBD C	3	4	4	2700	1142.04	2398.28	4.04	35.771
Budongo	TRF	N	Bacteria	TBD C	3	5	5	2600	1116.9	3239.02	5.456	48.311
Budongo	TRF	N	Bacteria	TBD C	3	6	6	2500	1077.01	3338.74	5.624	49.798
Budongo	TRF	N	Bacteria	TBD C	3	7	7	2400	1081	3134.89	5.281	46.758
Budongo	TRF	N	Bacteria	TBD C	3	8	8	2300	1131.72	905.375	1.525	13.504
Budongo	TRF	N	Bacteria	TBD C	3	9	9	2200	1150.49	2646.13	4.458	39.468
Budongo	TRF	N	Bacteria	TBD C	3	10	10	2100	1118.49	2796.24	4.71	41.706
Budongo	TRF	N	Bacteria	TBD C	3	11	11	2000	1056.55	950.894	1.602	14.183
Budongo	TRF	N	Bacteria	TBD C	3	12	12	1900	1028.05	2672.93	4.503	39.867
Budongo	TRF	N	Bacteria	TBD C	3	13	13	1800	983.681	1967.36	3.314	29.344
Budongo	TRF	N	Bacteria	TBD C	3	14	14	1700	958.536	670.975	1.13	10.008
Budongo	TRF	N	Bacteria	TBD C	3	15	15	1600	943.035	1697.46	2.859	25.318
Budongo	TRF	N	Bacteria	TBD C	3	16	16	1500	922.083	1106.5	1.864	16.504
Budongo	TRF	N	Bacteria	TBD C	3	17	17	1400	881.435	2027.3	3.415	30.238
Budongo	TRF	N	Bacteria	TBD C	3	18	18	1300	852.428	1619.61	2.728	24.157
Budongo	TRF	N	Bacteria	TBD C	3	19	19	1200	835.898	919.487	1.549	13.714
Budongo	TRF	N	Bacteria	TBD C	3	20	20	1100	766.081	2298.24	3.872	34.279
Budongo	TRF	N	Bacteria	TBD C	3	21	21	1000	893.943	6704.57	11.294	100
Budongo	TRF	N	Bacteria	TBD D	4	1	5	2882.41	925.303	3701.21	6.296	46.528
Budongo	TRF	N	Bacteria	TBD D	4	2	6	2839.58	1045.17	3344.54	5.69	42.044
Budongo	TRF	N	Bacteria	TBD D	4	3	7	2788.71	1135.59	3179.65	5.409	39.971
Budongo	TRF	N	Bacteria	TBD D	4	4	8	2707.28	1220.97	2564.04	4.362	32.233
Budongo	TRF	N	Bacteria	TBD D	4	5	11	2608.94	1281.48	1794.07	3.052	22.553
Budongo	TRF	N	Bacteria	TBD D	4	6	12	2583.06	1221.66	2198.99	3.741	27.643
Budongo	TRF	N	Bacteria	TBD D	4	7	15	2529.6	1187.29	831.1	1.414	10.448
Budongo	TRF	N	Bacteria	TBD D	4	8	16	2501.67	1266.22	4305.14	7.324	54.12
Budongo	TRF	N	Bacteria	TBD D	4	9	17	2465.61	1145.21	4351.82	7.403	54.707
Budongo	TRF	N	Bacteria	TBD D	4	10	21	2195.14	1262.67	7954.82	13.533	100
Budongo	TRF	N	Bacteria	TBD D	4	11	23	2118.59	1226.25	2207.25	3.755	27.747
Budongo	TRF	N	Bacteria	TBD D	4	12	24	2054.3	1077.18	6247.64	10.628	78.539
Budongo	TRF	N	Bacteria	TBD D	4	13	27	1900.93	969.45	3393.07	5.772	42.654
Budongo	TRF	N	Bacteria	TBD D	4	14	28	1810.66	919.51	2390.72	4.067	30.054
Budongo	TRF	N	Bacteria	TBD D	4	15	40	1107.64	804.637	2574.84	4.38	32.368
Budongo	TRF	N	Bacteria	TBD D	4	16	42	1026.95	911.679	3555.55	6.049	44.697
Budongo	TRF	N	Bacteria	TBD D	4	17	43	1017.81	1070.91	1392.18	2.368	17.501
Budongo	TRF	N	Bacteria	TBD D	4	18	44	1003.35	1022.97	920.669	1.566	11.574
Budongo	TRF	N	Bacteria	TBD D	4	19	45	994.677	987.132	1875.55	3.191	23.578
Budongo	TRF	N	Bacteria	TBD E	5	1	1	3044.66	1001.94	5310.29	7.307	91.135
Budongo	TRF	N	Bacteria	TBD E	5	2	3	2992.19	944.573	1133.49	1.56	19.453
Budongo	TRF	N	Bacteria	TBD E	5	3	4	2984.39	885.97	2569.31	3.535	44.095
Budongo	TRF	N	Bacteria	TBD E	5	4	5	2901.26	873.934	1398.29	1.924	23.998
Budongo	TRF	N	Bacteria	TBD E	5	5	6	2846.23	1079.04	5826.82	8.018	100
Budongo	TRF	N	Bacteria	TBD E	5	6	7	2801.31	1175.53	2351.05	3.235	40.349
Budongo	TRF	N	Bacteria	TBD E	5	7	8	2714.59	1275.78	2806.72	3.862	48.169
Budongo	TRF	N	Bacteria	TBD E	5	8	11	2617.9	1346.82	2020.23	2.78	34.671
Budongo	TRF	N	Bacteria	TBD E	5	9	15	2527.94	1372.57	3294.18	4.533	56.535
Budongo	TRF	N	Bacteria	TBD E	5	10	16	2508.18	1430.98	4292.96	5.907	73.676
Budongo	TRF	N	Bacteria	TBD E	5	11	19	2404.38	1378.9	5101.93	7.02	87.559
Budongo	TRF	N	Bacteria	TBD E	5	12	21	2206.53	1444.82	4478.94	6.163	76.868
Budongo	TRF	N	Bacteria	TBD E	5	13	22	2139.98	1477.75	1921.08	2.643	32.969
Budongo	TRF	N	Bacteria	TBD E	5	14	23	2118.56	1475.36	1475.36	2.03	25.32
Budongo	TRF	N	Bacteria	TBD E	5	15	24	2071.73	1435.78	2440.83	3.359	41.89
Budongo	TRF	N	Bacteria	TBD E	5	16	26	1960.93	1368.35	4378.72	6.025	75.148
Budongo	TRF	N	Bacteria	TBD E	5	17	30	1795.53	1262.96	3662.59	5.04	62.857
Budongo	TRF	N	Bacteria	TBD E	5	18	34	1579.48	1213.31	2669.28	3.673	45.81
Budongo	TRF	N	Bacteria	TBD E	5	19	36	1400	1096.92	5703.99	7.849	97.892
Budongo	TRF	N	Bacteria	TBD E	5	20	39	1194.32	983.018	4325.28	5.951	74.23
Budongo	TRF	N	Bacteria	TBD E	5	21	45	990.916	1173.22	5514.13	7.587	94.634
Budongo	TRF	C	Bacteria	TBD 1	6	1	1	3042.01	964.299	5207.21	9.327	78.283
Budongo	TRF	C	Bacteria	TBD 1	6	2	3	2994.78	806.326	1854.55	3.322	27.88
Budongo	TRF	C	Bacteria	TBD 1	6	3	5	2903.77	761.527	1066.14	1.91	16.028
Budongo	TRF	C	Bacteria	TBD 1	6	4	6	2835.57	1072.87	6651.79	11.914	100
Budongo	TRF	C	Bacteria	TBD 1	6	5	7	2807.83	1269.18	1649.94	2.955	24.804
Budongo	TRF	C	Bacteria	TBD 1	6	6	8	2728.99	1298.48	2596.97	4.651	39.042
Budongo	TRF	C	Bacteria	TBD 1	6	7	11	2608.28	1263.99	1516.79	2.717	22.803
Budongo	TRF	C	Bacteria	TBD 1	6	8	12	2589.77	1267.9	1521.48	2.725	22.873
Budongo	TRF	C	Bacteria	TBD 1	6	9	16	2509.68	1317.39	4215.65	7.551	63.376
Budongo	TRF	C	Bacteria	TBD 1	6	10	18	2431.1	1264.82	1644.27	2.945	24.719
Budongo	TRF	C	Bacteria	TBD 1	6	11	19	2402.47	1338.7	3748.35	6.714	56.351
Budongo	TRF	C	Bacteria	TBD 1	6	12	22	2161.56	1377.13	4269.12	7.647	64.18
Budongo	TRF	C	Bacteria	TBD 1	6	13	26	1960.93	1230.42	5167.77	9.256	77.69
Budongo	TRF	C	Bacteria	TBD 1	6	14	28	1810.66	1180.09	826.062	1.48	12.419
Budongo	TRF	C	Bacteria	TBD 1	6	15	29	1803.23	1135.34	2838.36	5.084	42.671
Budongo	TRF	C	Bacteria	TBD 1	6	16	32	1719.93	1081.67	3136.84	5.618	47.158
Budongo	TRF	C	Bacteria	TBD 1	6	17	35	1503.83	1012.92	3950.39	7.076	59.388
Budongo	TRF	C	Bacteria	TBD 1	6	18	41	1036.11	1017.78	1119.56	2.005	16.831
Budongo	TRF	C	Bacteria	TBD 1	6	19	43	1018.42	982.651	2849.69	5.104	42.841
Budongo	TRF	C	Bacteria	TBD 2	7	1	1	3048.63	930.846	4840.4	9.825	90.836
Budongo	TRF	C	Bacteria	TBD 2	7	2	3	2996.09	793.252	3014.36	6.118	56.568
Budongo	TRF	C	Bacteria	TBD 2	7	3	6	2826.26	968.86	5328.73	10.816	100
Budongo	TRF	C	Bacteria	TBD 2	7	4	8	2732.47	1224.26	3550.34	7.206	66.626
Budongo	TRF	C	Bacteria	TBD 2	7	5	10	2640.01	1197.99	958.394	1.945	17.985
Budongo	TRF	C	Bacteria	TBD 2	7	6	11	2598.73	1166.95	2100.52	4.263	39.419
Budongo	TRF	C	Bacteria	TBD 2	7	7	16	2515.23	1247.59	5239.88	10.635	98.333
Budongo	TRF	C	Bacteria	TBD 2	7	8	21	2206.28	1262.3	3155.75	6.405	59.221
Budongo	TRF	C	Bacteria	TBD 2	7	9	22	2154.12	1257.82	4653.93	9.446	87.336
Budongo	TRF	C	Bacteria	TBD 2	7	10	26	1960.93	1218.24	4385.66	8.902	82.302
Budongo	TRF	C	Bacteria	TBD 2	7	11	31	1746.84	1181.17	1771.75	3.596	33.249
Budongo	TRF	C	Bacteria	TBD 2	7	12	33	1700.75	1166.92	2683.91	5.448	50.367
Budongo	TRF	C	Bacteria	TBD 2	7	13	35	1506.85	1097.84	3293.52	6.685	61.807
Budongo	TRF	C	Bacteria	TBD 2	7	14	37	1327.66	997.924	4291.07	8.71	80.527
Budongo	TRF	C	Bacteria	TBD 3	8	1	1	3053.94	1127.63	1691.45	2.576	21.664
Budongo	TRF	C	Bacteria	TBD 3	8	2	2	3030.14	1052.52	4631.07	7.053	59.313
Budongo	TRF	C	Bacteria	TBD 3	8	3	4	2981.78	936.103	1872.21	2.851	23.979
Budongo	TRF	C	Bacteria	TBD 3	8	4	6	2858.18	879.788	1143.72	1.742	14.649
Budongo	TRF	C	Bacteria	TBD 3	8	5	8	2743.38	1259.32	7807.79	11.891	100
Budongo	TRF	C	Bacteria	TBD 3	8	6	9	2672.35	1417.53	1559.29	2.375	19.971
Budongo	TRF	C	Bacteria	TBD 3	8	7	11	2615.52	1342.77	2282.71	3.477	29.236
Budongo	TRF	C	Bacteria	TBD 3	8	8	15	2525.3	1389.87	5837.43	8.89	74.764
Budongo	TRF	C	Bacteria	TBD 3	8	9	18	2422.65	1400.95	6024.07	9.175	77.155
Budongo	TRF	C	Bacteria	TBD 3	8	10	23	2113.31	1492.3	3432.3	5.227	43.96
Budongo	TRF	C	Bacteria	TBD 3	8	11	25	2017.93	1448.14	3041.09	4.632	38.949
Budongo	TRF	C	Bacteria	TBD 3	8	12	28	1827.19	1392.01	3619.22	5.512	46.354
Budongo	TRF	C	Bacteria	TBD 3	8	13	32	1729.85	1329.4	3456.44	5.264	44.269
Budongo	TRF	C	Bacteria	TBD 3	8	14	34	1572.99	1248.12	5117.29	7.794	65.541
Budongo	TRF	C	Bacteria	TBD 3	8	15	37	1338.23	1105.8	4423.21	6.736	56.651
Budongo	TRF	C	Bacteria	TBD 3	8	16	39	1183.03	1025.61	4922.94	7.498	63.052
Budongo	TRF	C	Bacteria	TBD 3	8	17	45	991.921	1142.53	4798.64	7.308	61.46
Budongo	TRF	C	Bacteria	TBD 4	9	1	1	3040.53	1147.19	5391.79	7.634	78.083
Budongo	TRF	C	Bacteria	TBD 4	9	2	3	2988.54	1054.67	2531.21	3.584	36.657
Budongo	TRF	C	Bacteria	TBD 4	9	3	4	2956.66	1046.26	1569.39	2.222	22.728
Budongo	TRF	C	Bacteria	TBD 4	9	4	5	2917.25	1041.78	1875.2	2.655	27.156
Budongo	TRF	C	Bacteria	TBD 4	9	5	7	2762.66	1211.44	6905.19	9.776	100
Budongo	TRF	C	Bacteria	TBD 4	9	6	8	2703.09	1334.65	2669.29	3.779	38.656
Budongo	TRF	C	Bacteria	TBD 4	9	7	14	2544.64	1383	6085.19	8.615	88.125
Budongo	TRF	C	Bacteria	TBD 4	9	8	19	2406.49	1533.92	5522.11	7.818	79.97
Budongo	TRF	C	Bacteria	TBD 4	9	9	20	2285.04	1582.39	2531.83	3.585	36.666
Budongo	TRF	C	Bacteria	TBD 4	9	10	21	2201.42	1644.93	5592.77	7.918	80.994
Budongo	TRF	C	Bacteria	TBD 4	9	11	23	2126.98	1581.33	2688.26	3.806	38.931
Budongo	TRF	C	Bacteria	TBD 4	9	12	25	2035.15	1469.5	5584.09	7.906	80.868
Budongo	TRF	C	Bacteria	TBD 4	9	13	29	1800.14	1329.04	4651.64	6.586	67.364
Budongo	TRF	C	Bacteria	TBD 4	9	14	34	1552.96	1227.78	6261.68	8.865	90.681
Budongo	TRF	C	Bacteria	TBD 4	9	15	37	1327.66	1123.53	2696.46	3.818	39.05
Budongo	TRF	C	Bacteria	TBD 4	9	16	39	1199.04	1058.44	4339.62	6.144	62.846
Budongo	TRF	C	Bacteria	TBD 4	9	17	44	997.974	1131.96	3735.47	5.289	54.097
Budongo	TRF	C	Bacteria	TBD 5	10	1	1	3066.15	1217.21	3286.46	4.764	42.429
Budongo	TRF	C	Bacteria	TBD 5	10	2	2	3030.14	1231.62	4557.01	6.606	58.832
Budongo	TRF	C	Bacteria	TBD 5	10	3	4	2947.42	1209.68	3024.2	4.384	39.043
Budongo	TRF	C	Bacteria	TBD 5	10	4	5	2889.24	1194.84	3226.07	4.676	41.65
Budongo	TRF	C	Bacteria	TBD 5	10	5	7	2793.3	1338.43	5219.86	7.567	67.39
Budongo	TRF	C	Bacteria	TBD 5	10	6	12	2569.88	1430.34	2574.61	3.732	33.239
Budongo	TRF	C	Bacteria	TBD 5	10	7	13	2561.59	1450.74	1160.59	1.682	14.984
Budongo	TRF	C	Bacteria	TBD 5	10	8	14	2554.26	1351.1	3512.87	5.092	45.352
Budongo	TRF	C	Bacteria	TBD 5	10	9	19	2402.57	1518.78	7745.76	11.228	100
Budongo	TRF	C	Bacteria	TBD 5	10	10	21	2220.63	1613.89	4680.29	6.784	60.424
Budongo	TRF	C	Bacteria	TBD 5	10	11	22	2143.38	1554.11	4973.16	7.209	64.205
Budongo	TRF	C	Bacteria	TBD 5	10	12	25	2015.61	1441.98	6921.49	10.033	89.358
Budongo	TRF	C	Bacteria	TBD 5	10	13	31	1759.39	1374.06	1099.25	1.593	14.192
Budongo	TRF	C	Bacteria	TBD 5	10	14	32	1724.75	1333.24	3199.78	4.638	41.31
Budongo	TRF	C	Bacteria	TBD 5	10	15	34	1548	1260.26	3024.61	4.384	39.049
Budongo	TRF	C	Bacteria	TBD 5	10	16	36	1370.45	1177.07	3060.38	4.436	39.51
Budongo	TRF	C	Bacteria	TBD 5	10	17	38	1257.11	1095.75	4711.73	6.83	60.83
Budongo	TRF	C	Bacteria	TBD 5	10	18	44	1007.12	1203.05	3007.62	4.36	38.829
Mabira	TRF	N	Bacteria	TMB A	1	1	1	3000	1189.99	1070.99	2.362	28.941
Mabira	TRF	N	Bacteria	TMB A	1	2	2	2900	1121.37	3700.53	8.162	100
Mabira	TRF	N	Bacteria	TMB A	1	3	3	2800	946.043	3405.76	7.512	92.034
Mabira	TRF	N	Bacteria	TMB A	1	4	4	2700	805.398	644.319	1.421	17.412
Mabira	TRF	N	Bacteria	TMB A	1	5	5	2600	785.473	1099.66	2.425	29.716
Mabira	TRF	N	Bacteria	TMB A	1	6	6	2500	775.835	1086.17	2.396	29.352
Mabira	TRF	N	Bacteria	TMB A	1	7	7	2400	761.538	2132.31	4.703	57.622
Mabira	TRF	N	Bacteria	TMB A	1	8	8	2300	806.051	1370.29	3.022	37.029
Mabira	TRF	N	Bacteria	TMB A	1	9	9	2200	859.118	2233.71	4.927	60.362
Mabira	TRF	N	Bacteria	TMB A	1	10	10	2100	884.5	1503.65	3.316	40.633
Mabira	TRF	N	Bacteria	TMB A	1	11	11	2000	881.137	1409.82	3.109	38.098
Mabira	TRF	N	Bacteria	TMB A	1	12	12	1900	869.92	956.912	2.111	25.859
Mabira	TRF	N	Bacteria	TMB A	1	13	13	1800	888.056	1687.31	3.721	45.596
Mabira	TRF	N	Bacteria	TMB A	1	14	14	1700	878.369	966.206	2.131	26.11
Mabira	TRF	N	Bacteria	TMB A	1	15	15	1600	847.906	1356.65	2.992	36.661
Mabira	TRF	N	Bacteria	TMB A	1	16	16	1500	822.231	1068.9	2.358	28.885
Mabira	TRF	N	Bacteria	TMB A	1	17	17	1400	773.844	1392.92	3.072	37.641
Mabira	TRF	N	Bacteria	TMB A	1	18	18	1300	715.82	1717.97	3.789	46.425
Mabira	TRF	N	Bacteria	TMB A	1	19	19	1200	654.658	981.987	2.166	26.536
Mabira	TRF	N	Bacteria	TMB A	1	20	20	1100	666.815	1400.31	3.088	37.841
Mabira	TRF	N	Bacteria	TMB A	1	21	21	1000	628.918	1446.51	3.19	39.089
Mabira	TRF	N	Bacteria	TMB A	1	22	22	900	607.655	2005.26	4.423	54.189
Mabira	TRF	N	Bacteria	TMB A	1	23	23	800	582.955	408.069	0.9	11.027
Mabira	TRF	N	Bacteria	TMB A	1	24	24	700	562.58	2025.29	4.467	54.73
Mabira	TRF	N	Bacteria	TMB A	1	25	25	600	529.026	1163.86	2.567	31.451
Mabira	TRF	N	Bacteria	TMB A	1	26	26	500	503.477	805.562	1.777	21.769
Mabira	TRF	N	Bacteria	TMB A	1	27	27	400	478.554	1770.65	3.905	47.849
Mabira	TRF	N	Bacteria	TMB A	1	28	28	300	437.872	2014.21	4.442	54.43
Mabira	TRF	N	Bacteria	TMB A	1	29	29	200	420.136	1638.53	3.614	44.278
Mabira	TRF	N	Bacteria	TMB A	1	30	30	100	417.003	875.706	1.931	23.664
Mabira	TRF	N	Bacteria	TMB B	2	1	2	2903.78	931.226	6146.09	16.474	100
Mabira	TRF	N	Bacteria	TMB B	2	2	6	2594.91	759.309	1366.76	3.663	22.238
Mabira	TRF	N	Bacteria	TMB B	2	3	7	2442.36	737.487	2064.96	5.535	33.598
Mabira	TRF	N	Bacteria	TMB B	2	4	10	2383.24	728.754	1238.88	3.321	20.157
Mabira	TRF	N	Bacteria	TMB B	2	5	12	2360.67	724.651	1231.91	3.302	20.044
Mabira	TRF	N	Bacteria	TMB B	2	6	14	2311.55	756.346	2269.04	6.082	36.918
Mabira	TRF	N	Bacteria	TMB B	2	7	16	2222.34	803.727	1768.2	4.739	28.769
Mabira	TRF	N	Bacteria	TMB B	2	8	18	2110.88	858.75	1717.5	4.603	27.945
Mabira	TRF	N	Bacteria	TMB B	2	9	19	2057.3	897.449	1525.66	4.089	24.823
Mabira	TRF	N	Bacteria	TMB B	2	10	25	1700	874.78	2536.86	6.8	41.276
Mabira	TRF	N	Bacteria	TMB B	2	11	28	1528.74	808.171	2182.06	5.849	35.503
Mabira	TRF	N	Bacteria	TMB B	2	12	31	1319.41	761.78	1447.38	3.879	23.55
Mabira	TRF	N	Bacteria	TMB B	2	13	33	1223.09	677.125	2302.22	6.171	37.458
Mabira	TRF	N	Bacteria	TMB B	2	14	40	1040.95	622.147	1804.22	4.836	29.356
Mabira	TRF	N	Bacteria	TMB B	2	15	43	945.12	586.902	1349.88	3.618	21.963
Mabira	TRF	N	Bacteria	TMB B	2	16	45	862.926	545.25	1799.33	4.823	29.276
Mabira	TRF	N	Bacteria	TMB B	2	17	49	682.719	512.676	1127.89	3.023	18.351
Mabira	TRF	N	Bacteria	TMB B	2	18	58	450.158	486.568	2335.53	6.26	38
Mabira	TRF	N	Bacteria	TMB B	2	19	107	1.563	521.202	1094.53	2.934	17.808
Mabira	TRF	N	Bacteria	TMB C	3	1	2	2889.11	996.73	4086.59	10.719	100
Mabira	TRF	N	Bacteria	TMB C	3	2	4	2784.42	884.177	3536.71	9.277	86.544
Mabira	TRF	N	Bacteria	TMB C	3	3	6	2579.12	813.521	732.169	1.92	17.916
Mabira	TRF	N	Bacteria	TMB C	3	4	9	2391.41	840.365	2689.17	7.054	65.805
Mabira	TRF	N	Bacteria	TMB C	3	5	11	2372.3	836.159	1087.01	2.851	26.599
Mabira	TRF	N	Bacteria	TMB C	3	6	12	2358.08	815.392	1467.71	3.85	35.915
Mabira	TRF	N	Bacteria	TMB C	3	7	14	2310.12	821.551	1314.48	3.448	32.166
Mabira	TRF	N	Bacteria	TMB C	3	8	16	2203.26	879.152	1846.22	4.843	45.177
Mabira	TRF	N	Bacteria	TMB C	3	9	18	2098.46	934.861	1682.75	4.414	41.177
Mabira	TRF	N	Bacteria	TMB C	3	10	20	2029.49	969.452	1260.29	3.306	30.84
Mabira	TRF	N	Bacteria	TMB C	3	11	22	1891.11	932.615	2797.84	7.339	68.464
Mabira	TRF	N	Bacteria	TMB C	3	12	26	1661	906.778	1994.91	5.233	48.816
Mabira	TRF	N	Bacteria	TMB C	3	13	28	1520.74	862.484	1379.97	3.62	33.768
Mabira	TRF	N	Bacteria	TMB C	3	14	29	1429.76	830.982	581.687	1.526	14.234
Mabira	TRF	N	Bacteria	TMB C	3	15	30	1392.58	806.952	1371.82	3.598	33.569
Mabira	TRF	N	Bacteria	TMB C	3	16	31	1302.72	763.302	1373.94	3.604	33.621
Mabira	TRF	N	Bacteria	TMB C	3	17	34	1192.82	687.331	2061.99	5.408	50.458
Mabira	TRF	N	Bacteria	TMB C	3	18	37	1137.62	646.759	452.731	1.187	11.078
Mabira	TRF	N	Bacteria	TMB C	3	19	39	1091.51	634.104	570.694	1.497	13.965
Mabira	TRF	N	Bacteria	TMB C	3	20	40	1043.27	621.27	1366.79	3.585	33.446
Mabira	TRF	N	Bacteria	TMB C	3	21	47	801.241	576.594	922.55	2.42	22.575
Mabira	TRF	N	Bacteria	TMB C	3	22	104	2.257	622.302	3547.12	9.304	86.799
Mabira	TRF	N	Bacteria	TMB D	4	1	2	2894.45	1039.34	5092.76	11.023	100
Mabira	TRF	N	Bacteria	TMB D	4	2	4	2775.22	961.39	3557.14	7.699	69.847
Mabira	TRF	N	Bacteria	TMB D	4	3	6	2579.12	881.033	1321.55	2.86	25.95
Mabira	TRF	N	Bacteria	TMB D	4	4	8	2403.95	879.648	2199.12	4.76	43.181
Mabira	TRF	N	Bacteria	TMB D	4	5	10	2380.65	867.278	780.55	1.689	15.327
Mabira	TRF	N	Bacteria	TMB D	4	6	11	2369.93	856.844	1028.21	2.226	20.19
Mabira	TRF	N	Bacteria	TMB D	4	7	12	2355.72	843.612	1181.06	2.556	23.191
Mabira	TRF	N	Bacteria	TMB D	4	8	14	2307.81	863.031	2416.49	5.23	47.45
Mabira	TRF	N	Bacteria	TMB D	4	9	16	2239.27	910.911	1093.09	2.366	21.464
Mabira	TRF	N	Bacteria	TMB D	4	10	18	2114.9	953.248	2383.12	5.158	46.794
Mabira	TRF	N	Bacteria	TMB D	4	11	19	2045.31	966.418	1836.19	3.974	36.055
Mabira	TRF	N	Bacteria	TMB D	4	12	22	1879.94	937.538	2156.34	4.667	42.341
Mabira	TRF	N	Bacteria	TMB D	4	13	26	1639.36	922.759	2030.07	4.394	39.862
Mabira	TRF	N	Bacteria	TMB D	4	14	28	1515.16	879.776	1671.58	3.618	32.823
Mabira	TRF	N	Bacteria	TMB D	4	15	30	1392.9	835.818	1002.98	2.171	19.694
Mabira	TRF	N	Bacteria	TMB D	4	16	31	1293.02	786.813	1337.58	2.895	26.264
Mabira	TRF	N	Bacteria	TMB D	4	17	34	1193.15	750.179	1125.27	2.436	22.095
Mabira	TRF	N	Bacteria	TMB D	4	18	36	1173.72	693.867	1040.8	2.253	20.437
Mabira	TRF	N	Bacteria	TMB D	4	19	41	1012.54	652.279	1695.92	3.671	33.301
Mabira	TRF	N	Bacteria	TMB D	4	20	44	908.177	598.109	478.487	1.036	9.395
Mabira	TRF	N	Bacteria	TMB D	4	21	45	882.768	580.522	2264.04	4.9	44.456
Mabira	TRF	N	Bacteria	TMB D	4	22	65	354.209	609.492	1462.78	3.166	28.723
Mabira	TRF	N	Bacteria	TMB D	4	23	67	321.784	601.142	1082.06	2.342	21.247
Mabira	TRF	N	Bacteria	TMB D	4	24	69	280.176	574.45	1723.35	3.73	33.839
Mabira	TRF	N	Bacteria	TMB D	4	25	75	216.017	554	387.8	0.839	7.615
Mabira	TRF	N	Bacteria	TMB D	4	26	76	205.33	547.46	602.206	1.303	11.825
Mabira	TRF	N	Bacteria	TMB D	4	27	106	1.917	650.075	3250.38	7.035	63.823
Mabira	TRF	N	Bacteria	TMB E	5	1	2	2907.7	1129.05	8354.98	15.731	100
Mabira	TRF	N	Bacteria	TMB E	5	2	5	2709.22	961.958	1442.94	2.717	17.27
Mabira	TRF	N	Bacteria	TMB E	5	3	6	2570.16	931.033	1768.96	3.331	21.173
Mabira	TRF	N	Bacteria	TMB E	5	4	8	2410.06	905.267	2353.69	4.432	28.171
Mabira	TRF	N	Bacteria	TMB E	5	5	11	2372.74	874.007	1485.81	2.798	17.784
Mabira	TRF	N	Bacteria	TMB E	5	6	14	2303.78	875.247	2013.07	3.79	24.094
Mabira	TRF	N	Bacteria	TMB E	5	7	17	2151.03	930.093	2883.29	5.429	34.51
Mabira	TRF	N	Bacteria	TMB E	5	8	18	2101.91	974.823	584.894	1.101	7.001
Mabira	TRF	N	Bacteria	TMB E	5	9	19	2038.22	958.138	1820.46	3.428	21.789
Mabira	TRF	N	Bacteria	TMB E	5	10	23	1875.11	925.096	1202.62	2.264	14.394
Mabira	TRF	N	Bacteria	TMB E	5	11	26	1624.26	942.357	1978.95	3.726	23.686
Mabira	TRF	N	Bacteria	TMB E	5	12	28	1502.9	976.228	2245.32	4.228	26.874
Mabira	TRF	N	Bacteria	TMB E	5	13	30	1403.47	954.913	954.912	1.798	11.429
Mabira	TRF	N	Bacteria	TMB E	5	14	32	1283.69	956.697	1817.72	3.422	21.756
Mabira	TRF	N	Bacteria	TMB E	5	15	34	1195.61	923.844	1293.38	2.435	15.48
Mabira	TRF	N	Bacteria	TMB E	5	16	35	1177.8	879.098	615.369	1.159	7.365
Mabira	TRF	N	Bacteria	TMB E	5	17	36	1169.85	835.443	1837.97	3.461	21.999
Mabira	TRF	N	Bacteria	TMB E	5	18	38	1114.43	794.117	635.294	1.196	7.604
Mabira	TRF	N	Bacteria	TMB E	5	19	41	1009.97	741.923	2819.31	5.308	33.744
Mabira	TRF	N	Bacteria	TMB E	5	20	45	854.35	664.475	2325.66	4.379	27.836
Mabira	TRF	N	Bacteria	TMB E	5	21	52	635.173	625.554	938.331	1.767	11.231
Mabira	TRF	N	Bacteria	TMB E	5	22	54	566.817	635.059	1143.11	2.152	13.682
Mabira	TRF	N	Bacteria	TMB E	5	23	63	375.416	640.563	1601.41	3.015	19.167
Mabira	TRF	N	Bacteria	TMB E	5	24	65	355.061	627.068	1442.26	2.716	17.262
Mabira	TRF	N	Bacteria	TMB E	5	25	67	320.544	593.774	1365.68	2.571	16.346
Mabira	TRF	N	Bacteria	TMB E	5	26	73	231.246	578.727	2488.53	4.685	29.785
Mabira	TRF	N	Bacteria	TMB E	5	27	103	2.382	660.321	3697.8	6.962	44.259
Mabira	TRF	C	Bacteria	TMB 1	6	1	1	2980.55	1469.05	2056.67	3.287	45.584
Mabira	TRF	C	Bacteria	TMB 1	6	2	2	2926.69	1409.93	4511.78	7.211	100
Mabira	TRF	C	Bacteria	TMB 1	6	3	4	2790.95	1058.65	3281.82	5.245	72.739
Mabira	TRF	C	Bacteria	TMB 1	6	4	8	2414.74	940.205	1316.29	2.104	29.174
Mabira	TRF	C	Bacteria	TMB 1	6	5	9	2391.8	981.381	1079.52	1.725	23.927
Mabira	TRF	C	Bacteria	TMB 1	6	6	10	2379.87	946.478	1325.07	2.118	29.369
Mabira	TRF	C	Bacteria	TMB 1	6	7	12	2352.67	902.224	1714.22	2.74	37.994
Mabira	TRF	C	Bacteria	TMB 1	6	8	14	2315.34	881.371	1322.06	2.113	29.302
Mabira	TRF	C	Bacteria	TMB 1	6	9	15	2246.36	932.043	2050.49	3.277	45.448
Mabira	TRF	C	Bacteria	TMB 1	6	10	17	2184.95	1014.74	1319.16	2.108	29.238
Mabira	TRF	C	Bacteria	TMB 1	6	11	18	2096.62	1079.42	1619.14	2.588	35.887
Mabira	TRF	C	Bacteria	TMB 1	6	12	19	2048.81	1141.17	1483.52	2.371	32.881
Mabira	TRF	C	Bacteria	TMB 1	6	13	23	1867.72	1149.91	3449.72	5.514	76.46
Mabira	TRF	C	Bacteria	TMB 1	6	14	25	1696.24	1138.77	683.262	1.092	15.144
Mabira	TRF	C	Bacteria	TMB 1	6	15	28	1543.49	1222.13	3666.4	5.86	81.263
Mabira	TRF	C	Bacteria	TMB 1	6	16	30	1387.47	1266.43	1393.08	2.226	30.876
Mabira	TRF	C	Bacteria	TMB 1	6	17	31	1293.12	1271.26	1271.26	2.032	28.177
Mabira	TRF	C	Bacteria	TMB 1	6	18	32	1263.93	1231.6	1354.76	2.165	30.027
Mabira	TRF	C	Bacteria	TMB 1	6	19	34	1195.31	1197.9	1437.47	2.297	31.86
Mabira	TRF	C	Bacteria	TMB 1	6	20	35	1177.77	1102.12	1542.96	2.466	34.199
Mabira	TRF	C	Bacteria	TMB 1	6	21	37	1152.89	1034.16	1137.58	1.818	25.213
Mabira	TRF	C	Bacteria	TMB 1	6	22	39	1097.78	1030.69	1442.96	2.306	31.982
Mabira	TRF	C	Bacteria	TMB 1	6	23	41	1023.31	1062.03	1168.24	1.867	25.893
Mabira	TRF	C	Bacteria	TMB 1	6	24	42	990.975	941.371	2918.25	4.664	64.681
Mabira	TRF	C	Bacteria	TMB 1	6	25	45	857.961	822.446	3454.28	5.521	76.561
Mabira	TRF	C	Bacteria	TMB 1	6	26	50	667.719	735.652	1177.04	1.881	26.088
Mabira	TRF	C	Bacteria	TMB 1	6	27	52	624.702	724.516	869.419	1.39	19.27
Mabira	TRF	C	Bacteria	TMB 1	6	28	54	572.946	709.948	1632.88	2.61	36.191
Mabira	TRF	C	Bacteria	TMB 1	6	29	60	420.041	689.384	2412.84	3.856	53.479
Mabira	TRF	C	Bacteria	TMB 1	6	30	62	378.821	638.634	1724.31	2.756	38.218
Mabira	TRF	C	Bacteria	TMB 1	6	31	66	336.491	607.807	668.587	1.069	14.819
Mabira	TRF	C	Bacteria	TMB 1	6	32	70	262.254	602.457	1325.41	2.118	29.377
Mabira	TRF	C	Bacteria	TMB 1	6	33	72	240.11	574.219	459.375	0.734	10.182
Mabira	TRF	C	Bacteria	TMB 1	6	34	94	4.73	694.797	3126.59	4.997	69.298
Mabira	TRF	C	Bacteria	TMB 1	6	35	102	2.439	771.68	617.344	0.987	13.683
Mabira	TRF	C	Bacteria	TMB 1	6	36	108	1.382	792.277	554.594	0.886	12.292
Mabira	TRF	C	Bacteria	TMB 2	7	1	2	2915.28	1213.73	6068.67	9.956	100
Mabira	TRF	C	Bacteria	TMB 2	7	2	4	2784.81	1020.27	2040.54	3.348	33.624
Mabira	TRF	C	Bacteria	TMB 2	7	3	5	2724.17	902.764	1986.08	3.258	32.727
Mabira	TRF	C	Bacteria	TMB 2	7	4	6	2550.1	862.136	1465.63	2.404	24.151
Mabira	TRF	C	Bacteria	TMB 2	7	5	7	2443.04	851.04	1446.77	2.373	23.84
Mabira	TRF	C	Bacteria	TMB 2	7	6	9	2394.19	809.59	2590.69	4.25	42.69
Mabira	TRF	C	Bacteria	TMB 2	7	7	12	2359.74	754.117	1131.17	1.856	18.64
Mabira	TRF	C	Bacteria	TMB 2	7	8	13	2340.91	729.133	583.306	0.957	9.612
Mabira	TRF	C	Bacteria	TMB 2	7	9	14	2307.26	774.534	1858.88	3.05	30.631
Mabira	TRF	C	Bacteria	TMB 2	7	10	16	2196.26	899.163	2517.66	4.13	41.486
Mabira	TRF	C	Bacteria	TMB 2	7	11	18	2107.45	1027.01	1437.81	2.359	23.692
Mabira	TRF	C	Bacteria	TMB 2	7	12	19	2054.07	1095.03	1423.54	2.335	23.457
Mabira	TRF	C	Bacteria	TMB 2	7	13	22	1878.95	1135.61	2611.89	4.285	43.039
Mabira	TRF	C	Bacteria	TMB 2	7	14	24	1845.09	1114.69	1560.56	2.56	25.715
Mabira	TRF	C	Bacteria	TMB 2	7	15	26	1638.58	1126.01	2026.81	3.325	33.398
Mabira	TRF	C	Bacteria	TMB 2	7	16	28	1520.27	1150.98	1841.57	3.021	30.346
Mabira	TRF	C	Bacteria	TMB 2	7	17	30	1397.77	1128.01	1692.01	2.776	27.881
Mabira	TRF	C	Bacteria	TMB 2	7	18	31	1307.74	1079.38	2158.76	3.541	35.572
Mabira	TRF	C	Bacteria	TMB 2	7	19	34	1195.31	984.889	3053.16	5.009	50.31
Mabira	TRF	C	Bacteria	TMB 2	7	20	37	1139.71	908.58	636.006	1.043	10.48
Mabira	TRF	C	Bacteria	TMB 2	7	21	40	1028.45	937.182	1124.62	1.845	18.532
Mabira	TRF	C	Bacteria	TMB 2	7	22	42	990.965	927.795	1020.58	1.674	16.817
Mabira	TRF	C	Bacteria	TMB 2	7	23	43	947.247	885.212	1327.82	2.178	21.88
Mabira	TRF	C	Bacteria	TMB 2	7	24	45	876.029	817.025	4248.53	6.97	70.008
Mabira	TRF	C	Bacteria	TMB 2	7	25	51	648.403	770.702	1695.54	2.782	27.939
Mabira	TRF	C	Bacteria	TMB 2	7	26	53	604.278	745.263	745.262	1.223	12.28
Mabira	TRF	C	Bacteria	TMB 2	7	27	55	543.432	700.847	1541.86	2.529	25.407
Mabira	TRF	C	Bacteria	TMB 2	7	28	60	410.046	656.728	1707.49	2.801	28.136
Mabira	TRF	C	Bacteria	TMB 2	7	29	64	364.768	607.581	1215.16	1.993	20.024
Mabira	TRF	C	Bacteria	TMB 2	7	30	65	349.326	582.245	698.694	1.146	11.513
Mabira	TRF	C	Bacteria	TMB 2	7	31	70	264.042	585.105	2340.42	3.839	38.566
Mabira	TRF	C	Bacteria	TMB 2	7	32	96	4.095	619.407	3158.97	5.182	52.054
Mabira	TRF	C	Bacteria	TMB 3	8	1	1	2953.35	1110	7880.98	13.489	100
Mabira	TRF	C	Bacteria	TMB 3	8	2	5	2717.64	828.72	1574.57	2.695	19.979
Mabira	TRF	C	Bacteria	TMB 3	8	3	6	2558.95	786.737	1888.17	3.232	23.959
Mabira	TRF	C	Bacteria	TMB 3	8	4	8	2418.03	752.115	2331.56	3.991	29.585
Mabira	TRF	C	Bacteria	TMB 3	8	5	12	2359.28	734.847	1469.69	2.516	18.649
Mabira	TRF	C	Bacteria	TMB 3	8	6	14	2299.03	773.658	2630.44	4.502	33.377
Mabira	TRF	C	Bacteria	TMB 3	8	7	18	2093.36	1036.83	5287.84	9.051	67.096
Mabira	TRF	C	Bacteria	TMB 3	8	8	23	1876.35	1087.44	761.206	1.303	9.659
Mabira	TRF	C	Bacteria	TMB 3	8	9	24	1796.09	1090.66	872.531	1.493	11.071
Mabira	TRF	C	Bacteria	TMB 3	8	10	28	1504.06	1115.47	4573.42	7.828	58.031
Mabira	TRF	C	Bacteria	TMB 3	8	11	30	1382.99	1149.92	1724.89	2.952	21.887
Mabira	TRF	C	Bacteria	TMB 3	8	12	31	1313.04	1135.94	2726.27	4.666	34.593
Mabira	TRF	C	Bacteria	TMB 3	8	13	34	1197.34	1079.64	1511.5	2.587	19.179
Mabira	TRF	C	Bacteria	TMB 3	8	14	35	1173.92	1015.58	1218.7	2.086	15.464
Mabira	TRF	C	Bacteria	TMB 3	8	15	37	1128.44	1024.97	1537.46	2.632	19.508
Mabira	TRF	C	Bacteria	TMB 3	8	16	40	1027.83	1037.5	1037.5	1.776	13.165
Mabira	TRF	C	Bacteria	TMB 3	8	17	42	994.187	1008.09	1612.94	2.761	20.466
Mabira	TRF	C	Bacteria	TMB 3	8	18	43	928.945	957.738	1532.38	2.623	19.444
Mabira	TRF	C	Bacteria	TMB 3	8	19	45	860.357	935.417	2899.79	4.963	36.795
Mabira	TRF	C	Bacteria	TMB 3	8	20	48	711.62	909.409	1182.23	2.024	15.001
Mabira	TRF	C	Bacteria	TMB 3	8	21	50	666.471	878.188	1932.01	3.307	24.515
Mabira	TRF	C	Bacteria	TMB 3	8	22	54	570.49	741.241	4521.57	7.739	57.373
Mabira	TRF	C	Bacteria	TMB 3	8	23	64	364.944	592.531	474.025	0.811	6.015
Mabira	TRF	C	Bacteria	TMB 3	8	24	66	336.98	586.77	1114.86	1.908	14.146
Mabira	TRF	C	Bacteria	TMB 3	8	25	102	2.476	687.776	4126.66	7.063	52.362
Mabira	TRF	C	Bacteria	TMB 4	9	1	1	2949.19	1163.35	7678.11	14.348	100
Mabira	TRF	C	Bacteria	TMB 4	9	2	5	2737.72	854.235	1452.2	2.714	18.914
Mabira	TRF	C	Bacteria	TMB 4	9	3	7	2448.48	834.714	2003.31	3.743	26.091
Mabira	TRF	C	Bacteria	TMB 4	9	4	9	2388.22	808.75	1294	2.418	16.853
Mabira	TRF	C	Bacteria	TMB 4	9	5	12	2359.54	786.729	708.056	1.323	9.222
Mabira	TRF	C	Bacteria	TMB 4	9	6	14	2319.5	806.048	1773.31	3.314	23.096
Mabira	TRF	C	Bacteria	TMB 4	9	7	15	2248.14	873.471	2096.33	3.917	27.303
Mabira	TRF	C	Bacteria	TMB 4	9	8	17	2175.31	952.14	1618.64	3.025	21.081
Mabira	TRF	C	Bacteria	TMB 4	9	9	18	2114.02	985.946	690.162	1.29	8.989
Mabira	TRF	C	Bacteria	TMB 4	9	10	19	2070.72	1013.79	1115.17	2.084	14.524
Mabira	TRF	C	Bacteria	TMB 4	9	11	22	1893.87	997.304	1495.96	2.795	19.483
Mabira	TRF	C	Bacteria	TMB 4	9	12	28	1517.57	1087.06	4783.04	8.938	62.295
Mabira	TRF	C	Bacteria	TMB 4	9	13	30	1399.85	1145.98	1489.78	2.784	19.403
Mabira	TRF	C	Bacteria	TMB 4	9	14	31	1309.06	1114.53	2563.41	4.79	33.386
Mabira	TRF	C	Bacteria	TMB 4	9	15	34	1197.47	1020.89	2552.23	4.769	33.24
Mabira	TRF	C	Bacteria	TMB 4	9	16	39	1096.31	987.649	1283.94	2.399	16.722
Mabira	TRF	C	Bacteria	TMB 4	9	17	40	1026.59	1037.09	1348.21	2.519	17.559
Mabira	TRF	C	Bacteria	TMB 4	9	18	42	996.922	977.424	1759.36	3.288	22.914
Mabira	TRF	C	Bacteria	TMB 4	9	19	45	850.625	953.364	1048.7	1.96	13.658
Mabira	TRF	C	Bacteria	TMB 4	9	20	50	667.718	921.977	3226.92	6.03	42.028
Mabira	TRF	C	Bacteria	TMB 4	9	21	54	559.607	855.596	1454.51	2.718	18.944
Mabira	TRF	C	Bacteria	TMB 4	9	22	58	456.525	760.383	2433.22	4.547	31.69
Mabira	TRF	C	Bacteria	TMB 4	9	23	64	361.156	693.487	3051.34	5.702	39.741
Mabira	TRF	C	Bacteria	TMB 4	9	24	66	331.431	657.91	592.119	1.106	7.712
Mabira	TRF	C	Bacteria	TMB 4	9	25	71	252.222	652.665	913.731	1.707	11.9
Mabira	TRF	C	Bacteria	TMB 4	9	26	99	3.273	698.065	1814.97	3.392	23.638
Mabira	TRF	C	Bacteria	TMB 4	9	27	105	1.981	708.031	1274.46	2.381	16.599
Mabira	TRF	C	Bacteria	TMB 5	10	1	2	2926.18	1288.51	5540.6	9.563	100
Mabira	TRF	C	Bacteria	TMB 5	10	2	4	2796.19	1023.77	4299.85	7.421	77.606
Mabira	TRF	C	Bacteria	TMB 5	10	3	6	2597.83	876.143	1226.6	2.117	22.138
Mabira	TRF	C	Bacteria	TMB 5	10	4	8	2411.19	829.639	2240.03	3.866	40.429
Mabira	TRF	C	Bacteria	TMB 5	10	5	12	2360.96	783.934	1254.29	2.165	22.638
Mabira	TRF	C	Bacteria	TMB 5	10	6	14	2286.17	849.136	3990.94	6.888	72.031
Mabira	TRF	C	Bacteria	TMB 5	10	7	17	2171.28	929.425	1394.14	2.406	25.162
Mabira	TRF	C	Bacteria	TMB 5	10	8	18	2121.15	965.333	868.8	1.499	15.681
Mabira	TRF	C	Bacteria	TMB 5	10	9	19	2061.7	991.568	1189.88	2.054	21.476
Mabira	TRF	C	Bacteria	TMB 5	10	10	20	2003.63	998.258	798.606	1.378	14.414
Mabira	TRF	C	Bacteria	TMB 5	10	11	22	1883.77	1009.01	1412.61	2.438	25.496
Mabira	TRF	C	Bacteria	TMB 5	10	12	27	1597.17	1079.71	2807.24	4.845	50.667
Mabira	TRF	C	Bacteria	TMB 5	10	13	28	1531.58	1129.52	1694.28	2.924	30.579
Mabira	TRF	C	Bacteria	TMB 5	10	14	30	1396.9	1121.38	1121.38	1.935	20.239
Mabira	TRF	C	Bacteria	TMB 5	10	15	31	1345.88	1062.81	2869.58	4.953	51.792
Mabira	TRF	C	Bacteria	TMB 5	10	16	34	1198.43	1045.81	1673.3	2.888	30.201
Mabira	TRF	C	Bacteria	TMB 5	10	17	36	1171.03	948.382	1801.92	3.11	32.522
Mabira	TRF	C	Bacteria	TMB 5	10	18	39	1082.8	943.025	1414.54	2.441	25.53
Mabira	TRF	C	Bacteria	TMB 5	10	19	40	1029.49	964.203	3181.87	5.492	57.428
Mabira	TRF	C	Bacteria	TMB 5	10	20	49	690.06	915.764	824.187	1.422	14.875
Mabira	TRF	C	Bacteria	TMB 5	10	21	51	655.811	873.795	4281.59	7.39	77.277
Mabira	TRF	C	Bacteria	TMB 5	10	22	61	394.521	792.491	4754.94	8.207	85.82
Mabira	TRF	C	Bacteria	TMB 5	10	23	65	350.732	683.442	2118.67	3.657	38.239
Mabira	TRF	C	Bacteria	TMB 5	10	24	71	252.984	621.75	1554.38	2.683	28.054
Mabira	TRF	C	Bacteria	TMB 5	10	25	92	4.898	670.564	2749.31	4.745	49.621
Mabira	TRF	C	Bacteria	TMB 5	10	26	101	2.669	730.302	876.362	1.513	15.817
Kaniyo Pabidi	TRF	N	Bacteria	TKP A	11	1	2	2930.41	1061.32	7216.94	16.211	100
Kaniyo Pabidi	TRF	N	Bacteria	TKP A	11	2	5	2723.91	801	1682.1	3.778	23.308
Kaniyo Pabidi	TRF	N	Bacteria	TKP A	11	3	7	2451.87	768.241	1690.13	3.796	23.419
Kaniyo Pabidi	TRF	N	Bacteria	TKP A	11	4	10	2385.63	725.268	2030.75	4.561	28.139
Kaniyo Pabidi	TRF	N	Bacteria	TKP A	11	5	12	2354.79	686.639	617.975	1.388	8.563
Kaniyo Pabidi	TRF	N	Bacteria	TKP A	11	6	14	2316.22	701.417	1683.4	3.781	23.326
Kaniyo Pabidi	TRF	N	Bacteria	TKP A	11	7	15	2258.55	735.179	1029.25	2.312	14.262
Kaniyo Pabidi	TRF	N	Bacteria	TKP A	11	8	16	2204.71	777.663	777.662	1.747	10.776
Kaniyo Pabidi	TRF	N	Bacteria	TKP A	11	9	18	2122.19	850.418	1360.67	3.056	18.854
Kaniyo Pabidi	TRF	N	Bacteria	TKP A	11	10	19	2073.6	870.081	1479.14	3.322	20.495
Kaniyo Pabidi	TRF	N	Bacteria	TKP A	11	11	25	1693.45	832.557	915.812	2.057	12.69
Kaniyo Pabidi	TRF	N	Bacteria	TKP A	11	12	28	1546.97	818.326	1554.82	3.492	21.544
Kaniyo Pabidi	TRF	N	Bacteria	TKP A	11	13	29	1433.44	783.888	1097.44	2.465	15.206
Kaniyo Pabidi	TRF	N	Bacteria	TKP A	11	14	34	1194.35	796.943	956.331	2.148	13.251
Kaniyo Pabidi	TRF	N	Bacteria	TKP A	11	15	36	1161.43	844.76	2703.23	6.072	37.457
Kaniyo Pabidi	TRF	N	Bacteria	TKP A	11	16	41	1015.27	747.679	2317.81	5.206	32.116
Kaniyo Pabidi	TRF	N	Bacteria	TKP A	11	17	44	913.091	755.388	377.694	0.848	5.233
Kaniyo Pabidi	TRF	N	Bacteria	TKP A	11	18	46	835.374	752.405	3611.54	8.112	50.043
Kaniyo Pabidi	TRF	N	Bacteria	TKP A	11	19	52	626.59	725.003	3480.01	7.817	48.22
Kaniyo Pabidi	TRF	N	Bacteria	TKP A	11	20	59	436.359	671.252	3423.39	7.69	47.435
Kaniyo Pabidi	TRF	N	Bacteria	TKP A	11	21	65	349.946	619.092	2724.01	6.119	37.745
Kaniyo Pabidi	TRF	N	Bacteria	TKP A	11	22	70	260.879	567.009	1190.72	2.675	16.499
Kaniyo Pabidi	TRF	N	Bacteria	TKP A	11	23	74	224.103	544.438	598.881	1.345	8.298
Kaniyo Pabidi	TRF	N	Bacteria	TKP B	12	1	2	2907.57	1168.69	5375.96	9.261	100
Kaniyo Pabidi	TRF	N	Bacteria	TKP B	12	2	4	2793.84	1072.9	2467.68	4.251	45.902
Kaniyo Pabidi	TRF	N	Bacteria	TKP B	12	3	5	2726.91	949.717	1804.46	3.109	33.565
Kaniyo Pabidi	TRF	N	Bacteria	TKP B	12	4	6	2589.82	883.972	1591.15	2.741	29.598
Kaniyo Pabidi	TRF	N	Bacteria	TKP B	12	5	7	2461.42	863.506	949.856	1.636	17.669
Kaniyo Pabidi	TRF	N	Bacteria	TKP B	12	6	8	2409.35	841.636	1851.6	3.19	34.442
Kaniyo Pabidi	TRF	N	Bacteria	TKP B	12	7	14	2318.54	842.243	2105.61	3.627	39.167
Kaniyo Pabidi	TRF	N	Bacteria	TKP B	12	8	15	2263.35	916.863	1925.41	3.317	35.815
Kaniyo Pabidi	TRF	N	Bacteria	TKP B	12	9	17	2138.7	1001.6	2403.83	4.141	44.714
Kaniyo Pabidi	TRF	N	Bacteria	TKP B	12	10	19	2062.98	1016.15	2032.31	3.501	37.804
Kaniyo Pabidi	TRF	N	Bacteria	TKP B	12	11	21	1924.52	977.619	1075.38	1.853	20.004
Kaniyo Pabidi	TRF	N	Bacteria	TKP B	12	12	23	1877.65	950.214	1140.26	1.964	21.21
Kaniyo Pabidi	TRF	N	Bacteria	TKP B	12	13	25	1693.45	977.173	1270.33	2.188	23.63
Kaniyo Pabidi	TRF	N	Bacteria	TKP B	12	14	28	1552.85	980.291	1960.58	3.378	36.469
Kaniyo Pabidi	TRF	N	Bacteria	TKP B	12	15	29	1413.81	931.568	1117.88	1.926	20.794
Kaniyo Pabidi	TRF	N	Bacteria	TKP B	12	16	31	1310.38	886.139	1151.98	1.985	21.428
Kaniyo Pabidi	TRF	N	Bacteria	TKP B	12	17	34	1196.32	900.146	810.131	1.396	15.07
Kaniyo Pabidi	TRF	N	Bacteria	TKP B	12	18	36	1159.53	999.418	3497.96	6.026	65.067
Kaniyo Pabidi	TRF	N	Bacteria	TKP B	12	19	39	1083.82	904.349	1085.22	1.87	20.187
Kaniyo Pabidi	TRF	N	Bacteria	TKP B	12	20	40	1030.69	904.05	904.05	1.557	16.817
Kaniyo Pabidi	TRF	N	Bacteria	TKP B	12	21	42	996.201	891.111	2049.56	3.531	38.124
Kaniyo Pabidi	TRF	N	Bacteria	TKP B	12	22	44	894.128	864.763	3026.67	5.214	56.3
Kaniyo Pabidi	TRF	N	Bacteria	TKP B	12	23	49	682.719	837.82	670.256	1.155	12.468
Kaniyo Pabidi	TRF	N	Bacteria	TKP B	12	24	50	671.565	819.328	3031.51	5.222	56.39
Kaniyo Pabidi	TRF	N	Bacteria	TKP B	12	25	53	592.336	791.052	1423.89	2.453	26.486
Kaniyo Pabidi	TRF	N	Bacteria	TKP B	12	26	64	363.665	732.887	3151.41	5.429	58.62
Kaniyo Pabidi	TRF	N	Bacteria	TKP B	12	27	66	333.938	700.156	700.156	1.206	13.024
Kaniyo Pabidi	TRF	N	Bacteria	TKP B	12	28	68	301.037	681.781	545.425	0.94	10.146
Kaniyo Pabidi	TRF	N	Bacteria	TKP B	12	29	70	263.86	667.01	1267.32	2.183	23.574
Kaniyo Pabidi	TRF	N	Bacteria	TKP B	12	30	73	229.367	610.66	1526.65	2.63	28.398
Kaniyo Pabidi	TRF	N	Bacteria	TKP B	12	31	82	94.247	559.956	559.956	0.965	10.416
Kaniyo Pabidi	TRF	N	Bacteria	TKP B	12	32	90	6.642	596.653	1491.63	2.57	27.746
Kaniyo Pabidi	TRF	N	Bacteria	TKP B	12	33	93	4.788	644.088	322.044	0.555	5.99
Kaniyo Pabidi	TRF	N	Bacteria	TKP B	12	34	99	3.349	659.016	263.606	0.454	4.903
Kaniyo Pabidi	TRF	N	Bacteria	TKP B	12	35	103	2.378	650.397	1495.91	2.577	27.826
Kaniyo Pabidi	TRF	N	Bacteria	TKP C	13	1	2	2926.49	1214.21	5585.39	9.583	100
Kaniyo Pabidi	TRF	N	Bacteria	TKP C	13	2	4	2790.57	1026.47	2360.88	4.051	42.269
Kaniyo Pabidi	TRF	N	Bacteria	TKP C	13	3	5	2698.77	942.441	1884.88	3.234	33.747
Kaniyo Pabidi	TRF	N	Bacteria	TKP C	13	4	6	2579.12	886.101	1860.81	3.193	33.316
Kaniyo Pabidi	TRF	N	Bacteria	TKP C	13	5	7	2441.67	852.056	852.056	1.462	15.255
Kaniyo Pabidi	TRF	N	Bacteria	TKP C	13	6	9	2398.61	844.298	2110.74	3.621	37.79
Kaniyo Pabidi	TRF	N	Bacteria	TKP C	13	7	11	2368.75	824.504	1154.31	1.98	20.667
Kaniyo Pabidi	TRF	N	Bacteria	TKP C	13	8	14	2321.76	853.583	1280.38	2.197	22.924
Kaniyo Pabidi	TRF	N	Bacteria	TKP C	13	9	15	2257.58	939.24	2254.18	3.868	40.358
Kaniyo Pabidi	TRF	N	Bacteria	TKP C	13	10	18	2126.05	1041.42	2603.56	4.467	46.614
Kaniyo Pabidi	TRF	N	Bacteria	TKP C	13	11	19	2056.05	1091.6	2401.51	4.12	42.996
Kaniyo Pabidi	TRF	N	Bacteria	TKP C	13	12	21	1922.48	1042.84	1042.84	1.789	18.671
Kaniyo Pabidi	TRF	N	Bacteria	TKP C	13	13	23	1876.35	997.757	1795.96	3.081	32.155
Kaniyo Pabidi	TRF	N	Bacteria	TKP C	13	14	26	1661.62	1000.55	1901.04	3.262	34.036
Kaniyo Pabidi	TRF	N	Bacteria	TKP C	13	15	27	1585.5	1007.93	604.756	1.038	10.827
Kaniyo Pabidi	TRF	N	Bacteria	TKP C	13	16	28	1538.73	995.804	2190.77	3.759	39.223
Kaniyo Pabidi	TRF	N	Bacteria	TKP C	13	17	30	1404.53	965.964	1352.35	2.32	24.212
Kaniyo Pabidi	TRF	N	Bacteria	TKP C	13	18	31	1313.03	919.587	2298.97	3.944	41.16
Kaniyo Pabidi	TRF	N	Bacteria	TKP C	13	19	34	1195.37	903.755	1084.51	1.861	19.417
Kaniyo Pabidi	TRF	N	Bacteria	TKP C	13	20	36	1156.65	918.431	2847.14	4.885	50.975
Kaniyo Pabidi	TRF	N	Bacteria	TKP C	13	21	39	1102.73	872.756	960.031	1.647	17.188
Kaniyo Pabidi	TRF	N	Bacteria	TKP C	13	22	41	1022.64	869.286	608.5	1.044	10.894
Kaniyo Pabidi	TRF	N	Bacteria	TKP C	13	23	42	990.266	853.313	853.312	1.464	15.278
Kaniyo Pabidi	TRF	N	Bacteria	TKP C	13	24	43	949.876	836.492	669.194	1.148	11.981
Kaniyo Pabidi	TRF	N	Bacteria	TKP C	13	25	44	910.897	827.766	1572.76	2.698	28.158
Kaniyo Pabidi	TRF	N	Bacteria	TKP C	13	26	46	827.429	813.335	2033.34	3.489	36.405
Kaniyo Pabidi	TRF	N	Bacteria	TKP C	13	27	49	679.908	771.148	1233.84	2.117	22.09
Kaniyo Pabidi	TRF	N	Bacteria	TKP C	13	28	51	655.806	733.224	1613.09	2.768	28.881
Kaniyo Pabidi	TRF	N	Bacteria	TKP C	13	29	64	364.319	706.479	1907.49	3.273	34.152
Kaniyo Pabidi	TRF	N	Bacteria	TKP C	13	30	71	255.23	677.987	1694.97	2.908	30.346
Kaniyo Pabidi	TRF	N	Bacteria	TKP C	13	31	77	186.41	634.544	634.544	1.089	11.361
Kaniyo Pabidi	TRF	N	Bacteria	TKP C	13	32	80	106.155	606.727	1638.16	2.811	29.329
Kaniyo Pabidi	TRF	N	Bacteria	TKP C	13	33	88	11.059	596.581	1431.79	2.457	25.635
Kaniyo Pabidi	TRF	N	Bacteria	TKP C	13	34	93	4.814	600.271	540.244	0.927	9.672
Kaniyo Pabidi	TRF	N	Bacteria	TKP C	13	35	100	3.012	570.285	1425.71	2.446	25.526
Kaniyo Pabidi	TRF	N	Bacteria	TKP D	14	1	2	2883.77	1187.11	5579.39	8.72	100
Kaniyo Pabidi	TRF	N	Bacteria	TKP D	14	2	4	2787.49	1060.34	4453.41	6.96	79.819
Kaniyo Pabidi	TRF	N	Bacteria	TKP D	14	3	6	2543.92	957.738	1532.38	2.395	27.465
Kaniyo Pabidi	TRF	N	Bacteria	TKP D	14	4	7	2441.67	960.05	960.05	1.5	17.207
Kaniyo Pabidi	TRF	N	Bacteria	TKP D	14	5	9	2389.01	980.148	2940.44	4.595	52.702
Kaniyo Pabidi	TRF	N	Bacteria	TKP D	14	6	12	2366.38	956.604	1147.92	1.794	20.574
Kaniyo Pabidi	TRF	N	Bacteria	TKP D	14	7	14	2314.79	988.408	2273.34	3.553	40.745
Kaniyo Pabidi	TRF	N	Bacteria	TKP D	14	8	15	2253.02	1064.77	1916.59	2.995	34.351
Kaniyo Pabidi	TRF	N	Bacteria	TKP D	14	9	18	2115.09	1201.05	3242.84	5.068	58.122
Kaniyo Pabidi	TRF	N	Bacteria	TKP D	14	10	19	2050.77	1281.15	2946.65	4.605	52.813
Kaniyo Pabidi	TRF	N	Bacteria	TKP D	14	11	22	1906.1	1209.55	1572.42	2.457	28.183
Kaniyo Pabidi	TRF	N	Bacteria	TKP D	14	12	23	1861.38	1172.49	2110.47	3.298	37.826
Kaniyo Pabidi	TRF	N	Bacteria	TKP D	14	13	25	1676.08	1173.16	1877.06	2.934	33.643
Kaniyo Pabidi	TRF	N	Bacteria	TKP D	14	14	28	1550.47	1126.61	2253.22	3.521	40.385
Kaniyo Pabidi	TRF	N	Bacteria	TKP D	14	15	30	1398.46	1057.01	1374.11	2.148	24.628
Kaniyo Pabidi	TRF	N	Bacteria	TKP D	14	16	32	1288.6	1020.54	1632.87	2.552	29.266
Kaniyo Pabidi	TRF	N	Bacteria	TKP D	14	17	34	1193.4	1018.61	1018.61	1.592	18.257
Kaniyo Pabidi	TRF	N	Bacteria	TKP D	14	18	36	1156.65	1072.22	3752.76	5.865	67.261
Kaniyo Pabidi	TRF	N	Bacteria	TKP D	14	19	38	1106.37	934.653	1682.38	2.629	30.153
Kaniyo Pabidi	TRF	N	Bacteria	TKP D	14	20	40	1027.8	900.447	1710.85	2.674	30.664
Kaniyo Pabidi	TRF	N	Bacteria	TKP D	14	21	43	946.287	843.546	2614.99	4.087	46.869
Kaniyo Pabidi	TRF	N	Bacteria	TKP D	14	22	47	804.073	769.649	3386.46	5.292	60.696
Kaniyo Pabidi	TRF	N	Bacteria	TKP D	14	23	52	634.383	674.42	1213.96	1.897	21.758
Kaniyo Pabidi	TRF	N	Bacteria	TKP D	14	24	62	387.443	648.505	1621.26	2.534	29.058
Kaniyo Pabidi	TRF	N	Bacteria	TKP D	14	25	72	241.961	684.372	1505.62	2.353	26.985
Kaniyo Pabidi	TRF	N	Bacteria	TKP D	14	26	78	167.265	697.357	1185.51	1.853	21.248
Kaniyo Pabidi	TRF	N	Bacteria	TKP D	14	27	79	121.951	672.771	1210.99	1.893	21.705
Kaniyo Pabidi	TRF	N	Bacteria	TKP D	14	28	84	52.319	641.521	577.369	0.902	10.348
Kaniyo Pabidi	TRF	N	Bacteria	TKP D	14	29	85	37.739	617.978	1421.35	2.221	25.475
Kaniyo Pabidi	TRF	N	Bacteria	TKP D	14	30	89	8.896	593.716	1424.92	2.227	25.539
Kaniyo Pabidi	TRF	N	Bacteria	TKP D	14	31	99	3.207	559.364	1845.9	2.885	33.084
Kaniyo Pabidi	TRF	N	Bacteria	TKP E	15	1	3	2878.23	1032.03	4953.72	9.011	100
Kaniyo Pabidi	TRF	N	Bacteria	TKP E	15	2	4	2784.22	995.647	2887.38	5.252	58.287
Kaniyo Pabidi	TRF	N	Bacteria	TKP E	15	3	5	2702.41	912.184	1459.49	2.655	29.463
Kaniyo Pabidi	TRF	N	Bacteria	TKP E	15	4	7	2431.49	910.867	2823.69	5.136	57.001
Kaniyo Pabidi	TRF	N	Bacteria	TKP E	15	5	14	2314.51	876.899	1578.42	2.871	31.863
Kaniyo Pabidi	TRF	N	Bacteria	TKP E	15	6	16	2233.64	977.43	2443.57	4.445	49.328
Kaniyo Pabidi	TRF	N	Bacteria	TKP E	15	7	18	2107.99	1186.98	3086.15	5.614	62.3
Kaniyo Pabidi	TRF	N	Bacteria	TKP E	15	8	19	2043.86	1262.71	2399.15	4.364	48.431
Kaniyo Pabidi	TRF	N	Bacteria	TKP E	15	9	22	1897.76	1191.09	2858.61	5.2	57.706
Kaniyo Pabidi	TRF	N	Bacteria	TKP E	15	10	24	1819.47	1129.24	1242.17	2.26	25.075
Kaniyo Pabidi	TRF	N	Bacteria	TKP E	15	11	26	1666.06	1144.69	1373.63	2.499	27.729
Kaniyo Pabidi	TRF	N	Bacteria	TKP E	15	12	27	1595.9	1156.1	1271.71	2.313	25.672
Kaniyo Pabidi	TRF	N	Bacteria	TKP E	15	13	28	1542.2	1107.16	2435.74	4.431	49.17
Kaniyo Pabidi	TRF	N	Bacteria	TKP E	15	14	30	1396.21	993.676	1689.25	3.073	34.101
Kaniyo Pabidi	TRF	N	Bacteria	TKP E	15	15	32	1286.34	944.603	1889.21	3.437	38.137
Kaniyo Pabidi	TRF	N	Bacteria	TKP E	15	16	34	1192.45	932.813	839.531	1.527	16.947
Kaniyo Pabidi	TRF	N	Bacteria	TKP E	15	17	36	1155.69	968.102	3194.74	5.811	64.492
Kaniyo Pabidi	TRF	N	Bacteria	TKP E	15	18	38	1105.39	813.515	2440.54	4.439	49.267
Kaniyo Pabidi	TRF	N	Bacteria	TKP E	15	19	42	991.892	755.693	906.831	1.65	18.306
Kaniyo Pabidi	TRF	N	Bacteria	TKP E	15	20	43	940.594	738.056	664.25	1.208	13.409
Kaniyo Pabidi	TRF	N	Bacteria	TKP E	15	21	44	915.796	718.633	1652.86	3.007	33.366
Kaniyo Pabidi	TRF	N	Bacteria	TKP E	15	22	47	805.516	711.394	924.812	1.682	18.669
Kaniyo Pabidi	TRF	N	Bacteria	TKP E	15	23	49	680.396	669.574	2276.55	4.141	45.956
Kaniyo Pabidi	TRF	N	Bacteria	TKP E	15	24	52	622.616	611.724	1590.48	2.893	32.107
Kaniyo Pabidi	TRF	N	Bacteria	TKP E	15	25	57	503.443	583.92	642.312	1.168	12.966
Kaniyo Pabidi	TRF	N	Bacteria	TKP E	15	26	60	418.986	563.307	1239.28	2.254	25.017
Kaniyo Pabidi	TRF	N	Bacteria	TKP E	15	27	83	57.036	591.926	1006.27	1.83	20.314
Kaniyo Pabidi	TRF	N	Bacteria	TKP E	15	28	88	10.999	575.054	862.581	1.569	17.413
Kaniyo Pabidi	TRF	N	Bacteria	TKP E	15	29	91	5.411	520.147	2340.66	4.258	47.251
Kaniyo Pabidi	TRF	C	Bacteria	TKP 1	16	1	1	2961.07	1054.6	5273.02	9.482	100
Kaniyo Pabidi	TRF	C	Bacteria	TKP 1	16	2	4	2781.35	907.378	2086.97	3.753	39.578
Kaniyo Pabidi	TRF	C	Bacteria	TKP 1	16	3	5	2686.05	858.531	1373.65	2.47	26.051
Kaniyo Pabidi	TRF	C	Bacteria	TKP 1	16	4	9	2396.21	879.651	2111.16	3.796	40.037
Kaniyo Pabidi	TRF	C	Bacteria	TKP 1	16	5	10	2383.04	877.174	1578.91	2.839	29.943
Kaniyo Pabidi	TRF	C	Bacteria	TKP 1	16	6	13	2342.79	880.523	1672.99	3.008	31.727
Kaniyo Pabidi	TRF	C	Bacteria	TKP 1	16	7	15	2262.14	970.45	3978.84	7.154	75.457
Kaniyo Pabidi	TRF	C	Bacteria	TKP 1	16	8	17	2142.61	1108.79	1884.95	3.389	35.747
Kaniyo Pabidi	TRF	C	Bacteria	TKP 1	16	9	18	2098.75	1181.81	1063.62	1.913	20.171
Kaniyo Pabidi	TRF	C	Bacteria	TKP 1	16	10	19	2035.02	1210.09	1331.09	2.393	25.243
Kaniyo Pabidi	TRF	C	Bacteria	TKP 1	16	11	21	1955.65	1227.18	2208.92	3.972	41.891
Kaniyo Pabidi	TRF	C	Bacteria	TKP 1	16	12	23	1864.76	1172.05	586.025	1.054	11.114
Kaniyo Pabidi	TRF	C	Bacteria	TKP 1	16	13	24	1842.82	1142.6	1713.91	3.082	32.503
Kaniyo Pabidi	TRF	C	Bacteria	TKP 1	16	14	27	1611.98	1149.36	1838.97	3.307	34.875
Kaniyo Pabidi	TRF	C	Bacteria	TKP 1	16	15	28	1550.47	1189.6	2379.21	4.278	45.12
Kaniyo Pabidi	TRF	C	Bacteria	TKP 1	16	16	29	1450.52	1135.77	795.037	1.43	15.077
Kaniyo Pabidi	TRF	C	Bacteria	TKP 1	16	17	30	1377.87	1129.85	1468.81	2.641	27.855
Kaniyo Pabidi	TRF	C	Bacteria	TKP 1	16	18	31	1308.17	1143.32	800.325	1.439	15.178
Kaniyo Pabidi	TRF	C	Bacteria	TKP 1	16	19	32	1249.85	1140.2	3990.71	7.176	75.682
Kaniyo Pabidi	TRF	C	Bacteria	TKP 1	16	20	36	1162.38	902.52	2797.81	5.031	53.059
Kaniyo Pabidi	TRF	C	Bacteria	TKP 1	16	21	39	1091.77	833.79	917.169	1.649	17.394
Kaniyo Pabidi	TRF	C	Bacteria	TKP 1	16	22	41	1022.64	783.366	1566.73	2.817	29.712
Kaniyo Pabidi	TRF	C	Bacteria	TKP 1	16	23	44	899.72	685.114	4932.82	8.87	93.548
Kaniyo Pabidi	TRF	C	Bacteria	TKP 1	16	24	52	634.385	637.107	1337.92	2.406	25.373
Kaniyo Pabidi	TRF	C	Bacteria	TKP 1	16	25	54	557.815	618.566	1051.56	1.891	19.942
Kaniyo Pabidi	TRF	C	Bacteria	TKP 1	16	26	59	431.824	560.866	2355.64	4.236	44.673
Kaniyo Pabidi	TRF	C	Bacteria	TKP 1	16	27	87	11.901	485.703	1165.69	2.096	22.107
Kaniyo Pabidi	TRF	C	Bacteria	TKP 1	16	28	95	4.58	481.424	433.281	0.779	8.217
Kaniyo Pabidi	TRF	C	Bacteria	TKP 1	16	29	102	2.447	482.865	917.444	1.65	17.399
Kaniyo Pabidi	TRF	C	Bacteria	TKP 2	17	1	2	2915.05	855.268	2907.91	6.084	82.744
Kaniyo Pabidi	TRF	C	Bacteria	TKP 2	17	2	3	2862.52	872.263	1744.53	3.65	49.64
Kaniyo Pabidi	TRF	C	Bacteria	TKP 2	17	3	4	2769.1	784.77	1726.49	3.612	49.127
Kaniyo Pabidi	TRF	C	Bacteria	TKP 2	17	4	9	2391.41	762.497	1677.49	3.51	47.733
Kaniyo Pabidi	TRF	C	Bacteria	TKP 2	17	5	10	2378.26	752.568	1730.91	3.622	49.253
Kaniyo Pabidi	TRF	C	Bacteria	TKP 2	17	6	13	2336.93	775.298	1628.12	3.407	46.328
Kaniyo Pabidi	TRF	C	Bacteria	TKP 2	17	7	14	2306.68	853	1791.3	3.748	50.971
Kaniyo Pabidi	TRF	C	Bacteria	TKP 2	17	8	15	2262.14	911.995	1094.39	2.29	31.141
Kaniyo Pabidi	TRF	C	Bacteria	TKP 2	17	9	17	2137.08	977.886	2249.14	4.706	63.999
Kaniyo Pabidi	TRF	C	Bacteria	TKP 2	17	10	19	2082.63	1052.02	841.612	1.761	23.948
Kaniyo Pabidi	TRF	C	Bacteria	TKP 2	17	11	20	2014.22	1073.47	1288.16	2.695	36.655
Kaniyo Pabidi	TRF	C	Bacteria	TKP 2	17	12	21	1938.99	1039.45	1559.17	3.262	44.366
Kaniyo Pabidi	TRF	C	Bacteria	TKP 2	17	13	23	1861.37	986.457	1282.39	2.683	36.49
Kaniyo Pabidi	TRF	C	Bacteria	TKP 2	17	14	27	1611.98	1015.97	1727.14	3.614	49.146
Kaniyo Pabidi	TRF	C	Bacteria	TKP 2	17	15	28	1544.59	1068.33	2136.67	4.471	60.799
Kaniyo Pabidi	TRF	C	Bacteria	TKP 2	17	16	30	1398.45	1029.05	2161.01	4.522	61.491
Kaniyo Pabidi	TRF	C	Bacteria	TKP 2	17	17	32	1269.09	1061.37	1698.19	3.553	48.322
Kaniyo Pabidi	TRF	C	Bacteria	TKP 2	17	18	33	1240.33	970.762	2523.98	5.281	71.82
Kaniyo Pabidi	TRF	C	Bacteria	TKP 2	17	19	36	1156.65	823.844	1812.46	3.792	51.573
Kaniyo Pabidi	TRF	C	Bacteria	TKP 2	17	20	39	1080.84	771.369	771.369	1.614	21.949
Kaniyo Pabidi	TRF	C	Bacteria	TKP 2	17	21	41	1012.39	748.818	1722.28	3.604	49.007
Kaniyo Pabidi	TRF	C	Bacteria	TKP 2	17	22	44	914.378	638.969	3514.33	7.353	100
Kaniyo Pabidi	TRF	C	Bacteria	TKP 2	17	23	57	511.781	592.838	2074.93	4.342	59.042
Kaniyo Pabidi	TRF	C	Bacteria	TKP 2	17	24	62	381.144	572.602	458.081	0.958	13.035
Kaniyo Pabidi	TRF	C	Bacteria	TKP 2	17	25	63	373.827	525.389	1891.4	3.958	53.82
Kaniyo Pabidi	TRF	C	Bacteria	TKP 2	17	26	66	345.103	480.982	817.669	1.711	23.267
Kaniyo Pabidi	TRF	C	Bacteria	TKP 2	17	27	74	222.761	461.645	1015.62	2.125	28.899
Kaniyo Pabidi	TRF	C	Bacteria	TKP 2	17	28	90	6.507	473.063	378.45	0.792	10.769
Kaniyo Pabidi	TRF	C	Bacteria	TKP 2	17	29	97	3.669	481.684	770.694	1.613	21.93
Kaniyo Pabidi	TRF	C	Bacteria	TKP 2	17	30	101	2.659	468.551	796.537	1.667	22.665
Kaniyo Pabidi	TRF	C	Bacteria	TKP 3	18	1	2	2894.65	710.494	3978.77	10.1	100
Kaniyo Pabidi	TRF	C	Bacteria	TKP 3	18	2	4	2766.26	645.408	1226.28	3.113	30.82
Kaniyo Pabidi	TRF	C	Bacteria	TKP 3	18	3	9	2392.8	643.327	1350.99	3.43	33.955
Kaniyo Pabidi	TRF	C	Bacteria	TKP 3	18	4	13	2339.52	697.555	1813.64	4.604	45.583
Kaniyo Pabidi	TRF	C	Bacteria	TKP 3	18	5	14	2310.43	749.867	1199.79	3.046	30.155
Kaniyo Pabidi	TRF	C	Bacteria	TKP 3	18	6	15	2263.35	813.083	1463.55	3.715	36.784
Kaniyo Pabidi	TRF	C	Bacteria	TKP 3	18	7	16	2218.11	841.781	673.425	1.71	16.925
Kaniyo Pabidi	TRF	C	Bacteria	TKP 3	18	8	18	2122.19	906.26	1721.89	4.371	43.277
Kaniyo Pabidi	TRF	C	Bacteria	TKP 3	18	9	19	2073.6	945.67	661.969	1.68	16.638
Kaniyo Pabidi	TRF	C	Bacteria	TKP 3	18	10	20	2015.88	976.125	976.125	2.478	24.533
Kaniyo Pabidi	TRF	C	Bacteria	TKP 3	18	11	21	1933.47	984.194	1771.55	4.497	44.525
Kaniyo Pabidi	TRF	C	Bacteria	TKP 3	18	12	27	1600.81	953.136	1620.33	4.113	40.724
Kaniyo Pabidi	TRF	C	Bacteria	TKP 3	18	13	28	1546.97	1010.5	1515.76	3.848	38.096
Kaniyo Pabidi	TRF	C	Bacteria	TKP 3	18	14	29	1440.05	963.705	2794.74	7.095	70.241
Kaniyo Pabidi	TRF	C	Bacteria	TKP 3	18	15	33	1242.56	919.445	2390.56	6.068	60.083
Kaniyo Pabidi	TRF	C	Bacteria	TKP 3	18	16	34	1194.35	775.203	1240.33	3.149	31.174
Kaniyo Pabidi	TRF	C	Bacteria	TKP 3	18	17	36	1161.43	709.239	1205.71	3.061	30.304
Kaniyo Pabidi	TRF	C	Bacteria	TKP 3	18	18	37	1127.56	663.766	796.519	2.022	20.019
Kaniyo Pabidi	TRF	C	Bacteria	TKP 3	18	19	41	1015.26	640.928	1281.86	3.254	32.217
Kaniyo Pabidi	TRF	C	Bacteria	TKP 3	18	20	43	934.064	597.079	895.619	2.274	22.51
Kaniyo Pabidi	TRF	C	Bacteria	TKP 3	18	21	46	829.91	596.858	895.287	2.273	22.502
Kaniyo Pabidi	TRF	C	Bacteria	TKP 3	18	22	52	621.014	564.419	959.512	2.436	24.116
Kaniyo Pabidi	TRF	C	Bacteria	TKP 3	18	23	53	603.907	567.094	453.675	1.152	11.402
Kaniyo Pabidi	TRF	C	Bacteria	TKP 3	18	24	62	383.925	538.137	2206.36	5.601	55.453
Kaniyo Pabidi	TRF	C	Bacteria	TKP 3	18	25	65	346.498	450.423	1981.86	5.031	49.811
Kaniyo Pabidi	TRF	C	Bacteria	TKP 3	18	26	72	240.709	417.868	710.375	1.803	17.854
Kaniyo Pabidi	TRF	C	Bacteria	TKP 3	18	27	93	4.834	404.783	850.044	2.158	21.364
Kaniyo Pabidi	TRF	C	Bacteria	TKP 3	18	28	104	2.193	398.089	756.369	1.92	19.01
Kaniyo Pabidi	TRF	C	Bacteria	TKP 4	19	1	2	2938.15	662.036	1721.29	4.414	45.524
Kaniyo Pabidi	TRF	C	Bacteria	TKP 4	19	2	3	2841.93	703.46	1758.65	4.51	46.512
Kaniyo Pabidi	TRF	C	Bacteria	TKP 4	19	3	4	2763.43	623.097	1246.19	3.196	32.959
Kaniyo Pabidi	TRF	C	Bacteria	TKP 4	19	4	5	2706.24	559.375	1006.88	2.582	26.63
Kaniyo Pabidi	TRF	C	Bacteria	TKP 4	19	5	13	2342.11	619.207	1176.49	3.017	31.116
Kaniyo Pabidi	TRF	C	Bacteria	TKP 4	19	6	14	2313.03	670.097	1340.19	3.437	35.445
Kaniyo Pabidi	TRF	C	Bacteria	TKP 4	19	7	16	2232.81	734.905	1690.28	4.334	44.704
Kaniyo Pabidi	TRF	C	Bacteria	TKP 4	19	8	18	2123.82	833.74	2167.72	5.559	57.332
Kaniyo Pabidi	TRF	C	Bacteria	TKP 4	19	9	20	2027.9	887	975.7	2.502	25.805
Kaniyo Pabidi	TRF	C	Bacteria	TKP 4	19	10	21	1952.82	892.825	1339.24	3.434	35.42
Kaniyo Pabidi	TRF	C	Bacteria	TKP 4	19	11	23	1863.98	844.771	1267.16	3.249	33.514
Kaniyo Pabidi	TRF	C	Bacteria	TKP 4	19	12	26	1667.15	857.087	1542.76	3.956	40.803
Kaniyo Pabidi	TRF	C	Bacteria	TKP 4	19	13	28	1549.35	928.903	1857.81	4.764	49.135
Kaniyo Pabidi	TRF	C	Bacteria	TKP 4	19	14	30	1392.6	909.854	1364.78	3.5	36.095
Kaniyo Pabidi	TRF	C	Bacteria	TKP 4	19	15	32	1259.12	727.121	3781.03	9.696	100
Kaniyo Pabidi	TRF	C	Bacteria	TKP 4	19	16	37	1126.69	572.324	629.556	1.614	16.65
Kaniyo Pabidi	TRF	C	Bacteria	TKP 4	19	17	39	1081.36	570.331	570.331	1.462	15.084
Kaniyo Pabidi	TRF	C	Bacteria	TKP 4	19	18	41	1023.26	577.344	1270.16	3.257	33.593
Kaniyo Pabidi	TRF	C	Bacteria	TKP 4	19	19	43	936.153	548.397	932.275	2.391	24.657
Kaniyo Pabidi	TRF	C	Bacteria	TKP 4	19	20	45	852.884	541.23	1894.31	4.857	50.1
Kaniyo Pabidi	TRF	C	Bacteria	TKP 4	19	21	50	666.603	526.701	737.381	1.891	19.502
Kaniyo Pabidi	TRF	C	Bacteria	TKP 4	19	22	56	525.878	537.04	912.969	2.341	24.146
Kaniyo Pabidi	TRF	C	Bacteria	TKP 4	19	23	58	457.202	541.319	487.187	1.249	12.885
Kaniyo Pabidi	TRF	C	Bacteria	TKP 4	19	24	61	395.908	509.64	2599.16	6.665	68.742
Kaniyo Pabidi	TRF	C	Bacteria	TKP 4	19	25	65	350.271	432.605	1081.51	2.773	28.604
Kaniyo Pabidi	TRF	C	Bacteria	TKP 4	19	26	68	302.253	392.635	1884.65	4.833	49.845
Kaniyo Pabidi	TRF	C	Bacteria	TKP 4	19	27	81	99.573	362.431	652.375	1.673	17.254
Kaniyo Pabidi	TRF	C	Bacteria	TKP 4	19	28	98	3.443	357.96	1109.67	2.845	29.348
Kaniyo Pabidi	TRF	C	Bacteria	TKP 5	20	1	1	2949.58	457.483	1006.46	2.617	11.728
Kaniyo Pabidi	TRF	C	Bacteria	TKP 5	20	2	6	2589.82	568.344	8581.99	22.311	100
Kaniyo Pabidi	TRF	C	Bacteria	TKP 5	20	3	14	2295.57	639.392	2749.39	7.148	32.037
Kaniyo Pabidi	TRF	C	Bacteria	TKP 5	20	4	17	2160.91	721.397	2019.91	5.251	23.537
Kaniyo Pabidi	TRF	C	Bacteria	TKP 5	20	5	19	2062.98	777.938	933.525	2.427	10.878
Kaniyo Pabidi	TRF	C	Bacteria	TKP 5	20	6	20	2010.71	829.765	1410.6	3.667	16.437
Kaniyo Pabidi	TRF	C	Bacteria	TKP 5	20	7	25	1693.45	829.753	1576.53	4.099	18.37
Kaniyo Pabidi	TRF	C	Bacteria	TKP 5	20	8	27	1594.64	866.729	1040.08	2.704	12.119
Kaniyo Pabidi	TRF	C	Bacteria	TKP 5	20	9	28	1535.27	821.696	2382.92	6.195	27.767
Kaniyo Pabidi	TRF	C	Bacteria	TKP 5	20	10	31	1295.78	713.733	2141.2	5.567	24.95
Kaniyo Pabidi	TRF	C	Bacteria	TKP 5	20	11	35	1184.58	591.324	1241.78	3.228	14.47
Kaniyo Pabidi	TRF	C	Bacteria	TKP 5	20	12	38	1111	576.332	749.231	1.948	8.73
Kaniyo Pabidi	TRF	C	Bacteria	TKP 5	20	13	40	1056.93	575.722	633.294	1.646	7.379
Kaniyo Pabidi	TRF	C	Bacteria	TKP 5	20	14	41	1010.17	542.018	758.825	1.973	8.842
Kaniyo Pabidi	TRF	C	Bacteria	TKP 5	20	15	53	613.61	536.829	1019.98	2.652	11.885
Kaniyo Pabidi	TRF	C	Bacteria	TKP 5	20	16	57	510.148	525.472	1523.87	3.962	17.757
Kaniyo Pabidi	TRF	C	Bacteria	TKP 5	20	17	62	383.926	445.787	3254.24	8.46	37.919
Kaniyo Pabidi	TRF	C	Bacteria	TKP 5	20	18	69	280.046	365.161	2921.29	7.595	34.04
Kaniyo Pabidi	TRF	C	Bacteria	TKP 5	20	19	86	13.551	323.048	2519.78	6.551	29.361
Maramagambo	TRF	N	Bacteria	TMR A	1	1	1	3000	387.335	2556.41	5.654	51.244
Maramagambo	TRF	N	Bacteria	TMR A	1	2	2	2900	511.478	3938.38	8.711	78.946
Maramagambo	TRF	N	Bacteria	TMR A	1	3	3	2800	730.917	4531.69	10.023	90.839
Maramagambo	TRF	N	Bacteria	TMR A	1	4	4	2700	909.696	1364.54	3.018	27.353
Maramagambo	TRF	N	Bacteria	TMR A	1	5	5	2600	958.277	1533.24	3.391	30.734
Maramagambo	TRF	N	Bacteria	TMR A	1	6	6	2500	1023.07	1023.07	2.263	20.508
Maramagambo	TRF	N	Bacteria	TMR A	1	7	7	2400	1039.72	935.75	2.07	18.757
Maramagambo	TRF	N	Bacteria	TMR A	1	8	8	2300	1019.39	1325.21	2.931	26.564
Maramagambo	TRF	N	Bacteria	TMR A	1	9	9	2200	982.981	982.981	2.174	19.704
Maramagambo	TRF	N	Bacteria	TMR A	1	10	10	2100	969.269	1260.05	2.787	25.258
Maramagambo	TRF	N	Bacteria	TMR A	1	11	11	2000	938.259	1876.52	4.15	37.615
Maramagambo	TRF	N	Bacteria	TMR A	1	12	12	1900	958.028	2107.66	4.662	42.249
Maramagambo	TRF	N	Bacteria	TMR A	1	13	13	1800	924.241	1940.91	4.293	38.906
Maramagambo	TRF	N	Bacteria	TMR A	1	14	14	1700	872.916	3491.66	7.723	69.991
Maramagambo	TRF	N	Bacteria	TMR A	1	15	15	1600	789.345	1815.49	4.015	36.392
Maramagambo	TRF	N	Bacteria	TMR A	1	16	16	1500	738.344	1033.68	2.286	20.72
Maramagambo	TRF	N	Bacteria	TMR A	1	17	17	1400	707.176	1485.07	3.285	29.769
Maramagambo	TRF	N	Bacteria	TMR A	1	18	18	1300	665.16	4988.7	11.034	100
Maramagambo	TRF	N	Bacteria	TMR A	1	19	19	1200	598.92	658.812	1.457	13.206
Maramagambo	TRF	N	Bacteria	TMR A	1	20	20	1100	583.23	933.169	2.064	18.706
Maramagambo	TRF	N	Bacteria	TMR A	1	21	21	1000	572.946	3380.38	7.476	67.761
Maramagambo	TRF	N	Bacteria	TMR A	1	22	22	900	548.268	767.575	1.698	15.386
Maramagambo	TRF	N	Bacteria	TMR A	1	23	23	800	493.387	1282.81	2.837	25.714
Maramagambo	TRF	N	Bacteria	TMR B	2	1	2	3023.47	490.252	1862.96	3.809	33.814
Maramagambo	TRF	N	Bacteria	TMR B	2	2	6	2941.51	584.211	4264.74	8.72	77.409
Maramagambo	TRF	N	Bacteria	TMR B	2	3	9	2874.52	668.333	3876.33	7.926	70.359
Maramagambo	TRF	N	Bacteria	TMR B	2	4	10	2851.39	714.869	714.869	1.462	12.975
Maramagambo	TRF	N	Bacteria	TMR B	2	5	16	2709.52	874.507	5509.39	11.265	100
Maramagambo	TRF	N	Bacteria	TMR B	2	6	17	2558.07	1015.43	1726.24	3.53	31.333
Maramagambo	TRF	N	Bacteria	TMR B	2	7	19	2367.83	1054.09	2319	4.742	42.092
Maramagambo	TRF	N	Bacteria	TMR B	2	8	21	2214.01	1082.43	3896.76	7.968	70.729
Maramagambo	TRF	N	Bacteria	TMR B	2	9	23	1997.49	1075.12	752.581	1.539	13.66
Maramagambo	TRF	N	Bacteria	TMR B	2	10	24	1981.2	1051.59	1577.39	3.225	28.631
Maramagambo	TRF	N	Bacteria	TMR B	2	11	25	1943.05	1033.87	1860.96	3.805	33.778
Maramagambo	TRF	N	Bacteria	TMR B	2	12	27	1901.73	1034.11	2481.86	5.075	45.048
Maramagambo	TRF	N	Bacteria	TMR B	2	13	28	1786.39	952.372	4476.15	9.153	81.246
Maramagambo	TRF	N	Bacteria	TMR B	2	14	34	1590.99	844.644	2533.93	5.181	45.993
Maramagambo	TRF	N	Bacteria	TMR B	2	15	35	1461.05	818.279	3191.29	6.525	57.924
Maramagambo	TRF	N	Bacteria	TMR B	2	16	39	1321.92	792.3	792.3	1.62	14.381
Maramagambo	TRF	N	Bacteria	TMR B	2	17	40	1303.72	779.284	1870.28	3.824	33.947
Maramagambo	TRF	N	Bacteria	TMR B	2	18	43	1254.33	741.426	2743.28	5.609	49.793
Maramagambo	TRF	N	Bacteria	TMR B	2	19	49	1001.38	666.472	599.825	1.226	10.887
Maramagambo	TRF	N	Bacteria	TMR B	2	20	52	806.895	618.656	1855.97	3.795	33.687
Maramagambo	TRF	N	Bacteria	TMR C	3	1	1	3030.97	696.692	2647.43	6.032	66.736
Maramagambo	TRF	N	Bacteria	TMR C	3	2	2	3017	710.43	568.344	1.295	14.327
Maramagambo	TRF	N	Bacteria	TMR C	3	3	3	3008.64	698.522	977.931	2.228	24.652
Maramagambo	TRF	N	Bacteria	TMR C	3	4	7	2922.22	717.035	2796.44	6.371	70.493
Maramagambo	TRF	N	Bacteria	TMR C	3	5	9	2884.63	788.96	2366.88	5.393	59.664
Maramagambo	TRF	N	Bacteria	TMR C	3	6	13	2817.63	862.391	3967	9.038	100
Maramagambo	TRF	N	Bacteria	TMR C	3	7	15	2762.74	993.52	1887.69	4.301	47.585
Maramagambo	TRF	N	Bacteria	TMR C	3	8	16	2685.24	1033.11	1033.11	2.354	26.043
Maramagambo	TRF	N	Bacteria	TMR C	3	9	17	2538.55	1055.32	2005.11	4.568	50.545
Maramagambo	TRF	N	Bacteria	TMR C	3	10	19	2364.79	1103.84	1876.53	4.275	47.304
Maramagambo	TRF	N	Bacteria	TMR C	3	11	20	2291.85	1130.91	904.725	2.061	22.806
Maramagambo	TRF	N	Bacteria	TMR C	3	12	21	2216.96	1138.09	2048.56	4.667	51.64
Maramagambo	TRF	N	Bacteria	TMR C	3	13	23	1996.25	1095.01	985.512	2.245	24.843
Maramagambo	TRF	N	Bacteria	TMR C	3	14	25	1935.95	1069.22	1496.91	3.411	37.734
Maramagambo	TRF	N	Bacteria	TMR C	3	15	27	1900.65	1040.23	2912.64	6.636	73.422
Maramagambo	TRF	N	Bacteria	TMR C	3	16	28	1792.92	951.935	2094.26	4.772	52.792
Maramagambo	TRF	N	Bacteria	TMR C	3	17	31	1686.42	888.406	1599.13	3.643	40.311
Maramagambo	TRF	N	Bacteria	TMR C	3	18	36	1414.75	843.837	421.919	0.961	10.636
Maramagambo	TRF	N	Bacteria	TMR C	3	19	37	1389.52	829.567	1244.35	2.835	31.368
Maramagambo	TRF	N	Bacteria	TMR C	3	20	38	1339.14	814.688	651.75	1.485	16.429
Maramagambo	TRF	N	Bacteria	TMR C	3	21	40	1308.59	803.982	562.787	1.282	14.187
Maramagambo	TRF	N	Bacteria	TMR C	3	22	41	1294.75	797.202	1036.36	2.361	26.125
Maramagambo	TRF	N	Bacteria	TMR C	3	23	42	1273.27	790.839	553.587	1.261	13.955
Maramagambo	TRF	N	Bacteria	TMR C	3	24	43	1255.38	759.852	2735.47	6.232	68.956
Maramagambo	TRF	N	Bacteria	TMR C	3	25	44	1207.85	705.119	775.631	1.767	19.552
Maramagambo	TRF	N	Bacteria	TMR C	3	26	48	1048.52	676.231	676.231	1.541	17.046
Maramagambo	TRF	N	Bacteria	TMR C	3	27	51	874.994	741.361	1705.13	3.885	42.983
Maramagambo	TRF	N	Bacteria	TMR C	3	28	53	743.741	715.441	1359.34	3.097	34.266
Maramagambo	TRF	N	Bacteria	TMR D	4	1	1	3036.6	877.348	3597.12	6.426	60.172
Maramagambo	TRF	N	Bacteria	TMR D	4	2	3	3006.13	843.628	1518.53	2.713	25.402
Maramagambo	TRF	N	Bacteria	TMR D	4	3	6	2928.93	877.675	2545.26	4.547	42.576
Maramagambo	TRF	N	Bacteria	TMR D	4	4	8	2899.81	878.4	878.4	1.569	14.694
Maramagambo	TRF	N	Bacteria	TMR D	4	5	14	2792.27	1013.24	5978.09	10.68	100
Maramagambo	TRF	N	Bacteria	TMR D	4	6	16	2710.06	1165.41	2214.28	3.956	37.04
Maramagambo	TRF	N	Bacteria	TMR D	4	7	17	2574.09	1132.29	1358.75	2.427	22.729
Maramagambo	TRF	N	Bacteria	TMR D	4	8	20	2280.84	1216.77	5597.12	9.999	93.627
Maramagambo	TRF	N	Bacteria	TMR D	4	9	22	2048.57	1213.7	5340.27	9.541	89.331
Maramagambo	TRF	N	Bacteria	TMR D	4	10	25	1941.58	1099.31	1099.31	1.964	18.389
Maramagambo	TRF	N	Bacteria	TMR D	4	11	27	1902.37	1084.77	2820.4	5.039	47.179
Maramagambo	TRF	N	Bacteria	TMR D	4	12	28	1810.36	1000.08	1400.11	2.501	23.421
Maramagambo	TRF	N	Bacteria	TMR D	4	13	31	1683.44	996.521	1793.74	3.205	30.005
Maramagambo	TRF	N	Bacteria	TMR D	4	14	33	1613.32	978.119	1075.93	1.922	17.998
Maramagambo	TRF	N	Bacteria	TMR D	4	15	34	1575.34	942.179	2638.1	4.713	44.129
Maramagambo	TRF	N	Bacteria	TMR D	4	16	36	1437.33	891.871	1337.81	2.39	22.378
Maramagambo	TRF	N	Bacteria	TMR D	4	17	37	1380.49	865.844	865.844	1.547	14.484
Maramagambo	TRF	N	Bacteria	TMR D	4	18	38	1345.96	822.549	2714.41	4.849	45.406
Maramagambo	TRF	N	Bacteria	TMR D	4	19	43	1262.33	734.243	3818.06	6.821	63.868
Maramagambo	TRF	N	Bacteria	TMR D	4	20	46	1081.8	674.463	674.462	1.205	11.282
Maramagambo	TRF	N	Bacteria	TMR D	4	21	48	1027.76	671.132	604.019	1.079	10.104
Maramagambo	TRF	N	Bacteria	TMR D	4	22	49	1003.21	717.253	1291.06	2.307	21.596
Maramagambo	TRF	N	Bacteria	TMR D	4	23	50	912.018	764.093	2368.69	4.232	39.623
Maramagambo	TRF	N	Bacteria	TMR D	4	24	52	806.319	763.93	2444.57	4.367	40.892
Maramagambo	TRF	N	Bacteria	TMR E	5	1	1	3039.42	977.684	3226.36	5.037	56.695
Maramagambo	TRF	N	Bacteria	TMR E	5	2	3	3012.89	952.635	2381.59	3.718	41.85
Maramagambo	TRF	N	Bacteria	TMR E	5	3	4	2991.07	914.878	1921.24	2.999	33.761
Maramagambo	TRF	N	Bacteria	TMR E	5	4	5	2964.44	889.327	1511.86	2.36	26.567
Maramagambo	TRF	N	Bacteria	TMR E	5	5	11	2842.39	1010.32	1919.61	2.997	33.732
Maramagambo	TRF	N	Bacteria	TMR E	5	6	13	2816.59	1102.93	2095.57	3.271	36.824
Maramagambo	TRF	N	Bacteria	TMR E	5	7	14	2792.44	1187.51	1781.26	2.781	31.301
Maramagambo	TRF	N	Bacteria	TMR E	5	8	16	2722.33	1209.36	1814.04	2.832	31.877
Maramagambo	TRF	N	Bacteria	TMR E	5	9	17	2627.94	1173.33	2346.65	3.663	41.236
Maramagambo	TRF	N	Bacteria	TMR E	5	10	19	2398.5	1172.35	1758.53	2.745	30.901
Maramagambo	TRF	N	Bacteria	TMR E	5	11	21	2230.99	1254.72	3011.32	4.701	52.916
Maramagambo	TRF	N	Bacteria	TMR E	5	12	23	2007.58	1456.85	3642.12	5.686	64.001
Maramagambo	TRF	N	Bacteria	TMR E	5	13	24	1985.64	1467.58	2935.16	4.582	51.578
Maramagambo	TRF	N	Bacteria	TMR E	5	14	25	1939.6	1409.91	1832.88	2.861	32.208
Maramagambo	TRF	N	Bacteria	TMR E	5	15	27	1904.31	1353.59	3383.96	5.283	59.464
Maramagambo	TRF	N	Bacteria	TMR E	5	16	28	1805.94	1254.26	1755.96	2.741	30.856
Maramagambo	TRF	N	Bacteria	TMR E	5	17	29	1761.92	1185.17	1777.76	2.775	31.239
Maramagambo	TRF	N	Bacteria	TMR E	5	18	31	1692.42	1134.16	567.081	0.885	9.965
Maramagambo	TRF	N	Bacteria	TMR E	5	19	32	1662.68	1115.14	2899.37	4.526	50.949
Maramagambo	TRF	N	Bacteria	TMR E	5	20	34	1584.56	1083.64	2384.01	3.722	41.893
Maramagambo	TRF	N	Bacteria	TMR E	5	21	35	1476.19	1058.76	1164.64	1.818	20.465
Maramagambo	TRF	N	Bacteria	TMR E	5	22	37	1380.49	948.46	5690.76	8.884	100
Maramagambo	TRF	N	Bacteria	TMR E	5	23	43	1247.83	801.319	3125.14	4.879	54.916
Maramagambo	TRF	N	Bacteria	TMR E	5	24	45	1099.73	733.826	2788.54	4.353	49.001
Maramagambo	TRF	N	Bacteria	TMR E	5	25	46	1081.28	702.758	562.206	0.878	9.879
Maramagambo	TRF	N	Bacteria	TMR E	5	26	47	1078.15	670.25	1608.6	2.511	28.267
Maramagambo	TRF	N	Bacteria	TMR E	5	27	51	890.313	859.164	2061.99	3.219	36.234
Maramagambo	TRF	N	Bacteria	TMR E	5	28	53	763.894	844.125	2110.31	3.294	37.083
Maramagambo	TRF	C	Bacteria	TMR 1	6	1	1	3048.93	1295.68	2850.5	3.742	40.365
Maramagambo	TRF	C	Bacteria	TMR 1	6	2	3	3013.73	1166.3	5948.14	7.808	84.23
Maramagambo	TRF	C	Bacteria	TMR 1	6	3	5	2962.04	1091.85	1419.4	1.863	20.1
Maramagambo	TRF	C	Bacteria	TMR 1	6	4	13	2806.78	1270.27	6351.36	8.337	89.939
Maramagambo	TRF	C	Bacteria	TMR 1	6	5	16	2725.11	1396.18	1535.8	2.016	21.748
Maramagambo	TRF	C	Bacteria	TMR 1	6	6	17	2625.02	1436.72	3017.11	3.96	42.724
Maramagambo	TRF	C	Bacteria	TMR 1	6	7	21	2225.16	1577.26	4889.49	6.418	69.238
Maramagambo	TRF	C	Bacteria	TMR 1	6	8	23	2009.44	1928.7	5400.36	7.089	76.473
Maramagambo	TRF	C	Bacteria	TMR 1	6	9	24	1986.07	1943.45	3498.21	4.592	49.537
Maramagambo	TRF	C	Bacteria	TMR 1	6	10	25	1935.95	1865.13	2238.16	2.938	31.694
Maramagambo	TRF	C	Bacteria	TMR 1	6	11	26	1908.44	1813.07	4532.68	5.95	64.186
Maramagambo	TRF	C	Bacteria	TMR 1	6	12	28	1815.09	1570.93	3298.96	4.33	46.715
Maramagambo	TRF	C	Bacteria	TMR 1	6	13	31	1677.46	1422.35	5404.91	7.095	76.537
Maramagambo	TRF	C	Bacteria	TMR 1	6	14	34	1547.58	1319.58	2771.12	3.638	39.241
Maramagambo	TRF	C	Bacteria	TMR 1	6	15	38	1351.56	1238.92	7061.82	9.27	100
Maramagambo	TRF	C	Bacteria	TMR 1	6	16	43	1245.73	896.948	6009.55	7.889	85.099
Maramagambo	TRF	C	Bacteria	TMR 1	6	17	49	1016.01	813.75	1302	1.709	18.437
Maramagambo	TRF	C	Bacteria	TMR 1	6	18	50	909.115	988.7	5338.98	7.008	75.603
Maramagambo	TRF	C	Bacteria	TMR 1	6	19	53	764.163	1103.91	3311.72	4.347	46.896
Maramagambo	TRF	C	Bacteria	TMR 2	7	1	1	3037.35	1166.13	3031.94	4.533	26.045
Maramagambo	TRF	C	Bacteria	TMR 2	7	2	3	3013.47	1217.79	3775.14	5.644	32.429
Maramagambo	TRF	C	Bacteria	TMR 2	7	3	4	2984.03	1124.41	1799.06	2.689	15.454
Maramagambo	TRF	C	Bacteria	TMR 2	7	4	5	2962.55	1082.89	1732.62	2.59	14.884
Maramagambo	TRF	C	Bacteria	TMR 2	7	5	7	2914.82	1071.56	1071.56	1.602	9.205
Maramagambo	TRF	C	Bacteria	TMR 2	7	6	11	2841.07	1118.85	2237.69	3.345	19.222
Maramagambo	TRF	C	Bacteria	TMR 2	7	7	14	2802.45	1251.46	3879.51	5.8	33.326
Maramagambo	TRF	C	Bacteria	TMR 2	7	8	16	2729.05	1306.86	1960.29	2.931	16.839
Maramagambo	TRF	C	Bacteria	TMR 2	7	9	21	2210.52	1531.72	11641.1	17.403	100
Maramagambo	TRF	C	Bacteria	TMR 2	7	10	23	2001.87	1530.26	4896.82	7.32	42.065
Maramagambo	TRF	C	Bacteria	TMR 2	7	11	25	1935.72	1401.72	1822.24	2.724	15.654
Maramagambo	TRF	C	Bacteria	TMR 2	7	12	26	1908.05	1417.81	850.687	1.272	7.308
Maramagambo	TRF	C	Bacteria	TMR 2	7	13	27	1895.85	1340.18	2412.33	3.606	20.723
Maramagambo	TRF	C	Bacteria	TMR 2	7	14	28	1809.16	1251.05	2502.11	3.741	21.494
Maramagambo	TRF	C	Bacteria	TMR 2	7	15	31	1681.89	1180.82	2715.89	4.06	23.33
Maramagambo	TRF	C	Bacteria	TMR 2	7	16	34	1557.89	1103.61	2979.76	4.455	25.597
Maramagambo	TRF	C	Bacteria	TMR 2	7	17	37	1389.76	1083.94	2276.28	3.403	19.554
Maramagambo	TRF	C	Bacteria	TMR 2	7	18	38	1335.99	1069.5	2673.75	3.997	22.968
Maramagambo	TRF	C	Bacteria	TMR 2	7	19	43	1237.24	998.958	5294.48	7.915	45.481
Maramagambo	TRF	C	Bacteria	TMR 2	7	20	45	1094.44	768.913	2152.96	3.219	18.494
Maramagambo	TRF	C	Bacteria	TMR 2	7	21	54	711.245	997.278	5185.84	7.753	44.548
Maramagambo	TRF	C	Bacteria	TMR 3	8	1	1	3043.08	1258.91	4406.19	5.82	50.744
Maramagambo	TRF	C	Bacteria	TMR 3	8	2	2	3018.14	1145.85	2406.29	3.178	27.712
Maramagambo	TRF	C	Bacteria	TMR 3	8	3	4	2993.96	1104.38	1987.88	2.626	22.894
Maramagambo	TRF	C	Bacteria	TMR 3	8	4	5	2963.4	1091.88	2511.32	3.317	28.922
Maramagambo	TRF	C	Bacteria	TMR 3	8	5	8	2903.65	1133.79	2267.57	2.995	26.115
Maramagambo	TRF	C	Bacteria	TMR 3	8	6	10	2848.68	1168.41	2570.5	3.395	29.603
Maramagambo	TRF	C	Bacteria	TMR 3	8	7	16	2670.09	1423.46	8683.11	11.469	100
Maramagambo	TRF	C	Bacteria	TMR 3	8	8	19	2388.71	1743.99	6103.96	8.063	70.297
Maramagambo	TRF	C	Bacteria	TMR 3	8	9	20	2303.09	1776.58	3197.84	4.224	36.828
Maramagambo	TRF	C	Bacteria	TMR 3	8	10	23	2011.93	1676.44	4861.67	6.422	55.99
Maramagambo	TRF	C	Bacteria	TMR 3	8	11	25	1932.04	1568.85	1725.73	2.279	19.875
Maramagambo	TRF	C	Bacteria	TMR 3	8	12	26	1906.32	1533.36	3986.74	5.266	45.914
Maramagambo	TRF	C	Bacteria	TMR 3	8	13	29	1769.36	1437	2730.31	3.606	31.444
Maramagambo	TRF	C	Bacteria	TMR 3	8	14	30	1725.73	1409.16	1268.24	1.675	14.606
Maramagambo	TRF	C	Bacteria	TMR 3	8	15	31	1693.97	1374.24	1786.51	2.36	20.574
Maramagambo	TRF	C	Bacteria	TMR 3	8	16	32	1652.02	1349.33	944.531	1.248	10.878
Maramagambo	TRF	C	Bacteria	TMR 3	8	17	33	1625.6	1324.82	1589.78	2.1	18.309
Maramagambo	TRF	C	Bacteria	TMR 3	8	18	35	1481.39	1333.62	2800.61	3.699	32.253
Maramagambo	TRF	C	Bacteria	TMR 3	8	19	37	1385.98	1284.26	5650.76	7.464	65.078
Maramagambo	TRF	C	Bacteria	TMR 3	8	20	43	1261.02	1035.11	8384.42	11.075	96.56
Maramagambo	TRF	C	Bacteria	TMR 3	8	21	50	913.311	965.431	2703.21	3.571	31.132
Maramagambo	TRF	C	Bacteria	TMR 3	8	22	54	692.217	1082.75	3139.97	4.148	36.162
Maramagambo	TRF	C	Bacteria	TMR 4	9	1	1	3043.1	1467.41	5282.69	5.965	65.94
Maramagambo	TRF	C	Bacteria	TMR 4	9	2	2	3018.22	1260.82	3530.28	3.986	44.066
Maramagambo	TRF	C	Bacteria	TMR 4	9	3	7	2917.7	1273.46	7258.74	8.197	90.605
Maramagambo	TRF	C	Bacteria	TMR 4	9	4	8	2890.13	1275.65	1403.21	1.585	17.515
Maramagambo	TRF	C	Bacteria	TMR 4	9	5	11	2843.8	1289.67	3353.15	3.786	41.855
Maramagambo	TRF	C	Bacteria	TMR 4	9	6	13	2806.37	1449.65	4203.99	4.747	52.475
Maramagambo	TRF	C	Bacteria	TMR 4	9	7	16	2704.29	1699.9	4079.76	4.607	50.925
Maramagambo	TRF	C	Bacteria	TMR 4	9	8	18	2447.83	1863.11	8011.37	9.046	100
Maramagambo	TRF	C	Bacteria	TMR 4	9	9	20	2326.34	1873.69	2810.53	3.174	35.082
Maramagambo	TRF	C	Bacteria	TMR 4	9	10	22	2093.63	1888.12	2454.56	2.772	30.638
Maramagambo	TRF	C	Bacteria	TMR 4	9	11	23	2018.25	1762.5	4935	5.573	61.6
Maramagambo	TRF	C	Bacteria	TMR 4	9	12	26	1910.02	1651.69	5120.24	5.782	63.912
Maramagambo	TRF	C	Bacteria	TMR 4	9	13	28	1795.8	1474.83	6046.81	6.828	75.478
Maramagambo	TRF	C	Bacteria	TMR 4	9	14	34	1562.48	1392.12	7378.22	8.332	92.097
Maramagambo	TRF	C	Bacteria	TMR 4	9	15	37	1373.72	1348.49	1618.19	1.827	20.199
Maramagambo	TRF	C	Bacteria	TMR 4	9	16	38	1345.32	1334.54	1201.09	1.356	14.992
Maramagambo	TRF	C	Bacteria	TMR 4	9	17	39	1323.64	1262.33	2398.43	2.708	29.938
Maramagambo	TRF	C	Bacteria	TMR 4	9	18	42	1282.89	1198.18	1917.09	2.165	23.93
Maramagambo	TRF	C	Bacteria	TMR 4	9	19	43	1246.89	1101.08	4954.84	5.595	61.848
Maramagambo	TRF	C	Bacteria	TMR 4	9	20	45	1099.25	972.51	2334.03	2.636	29.134
Maramagambo	TRF	C	Bacteria	TMR 4	9	21	46	1087	882.95	3002.03	3.39	37.472
Maramagambo	TRF	C	Bacteria	TMR 4	9	22	53	730.888	1012.22	5263.56	5.944	65.701
Maramagambo	TRF	C	Bacteria	TMR 5	10	1	1	3042.17	1483.2	5191.19	5.661	65.641
Maramagambo	TRF	C	Bacteria	TMR 5	10	2	2	3018.29	1310.58	3014.32	3.287	38.115
Maramagambo	TRF	C	Bacteria	TMR 5	10	3	5	2964.89	1320.01	1716.02	1.871	21.698
Maramagambo	TRF	C	Bacteria	TMR 5	10	4	6	2937.76	1410.28	4512.9	4.921	57.064
Maramagambo	TRF	C	Bacteria	TMR 5	10	5	8	2898.41	1424.85	2137.27	2.331	27.025
Maramagambo	TRF	C	Bacteria	TMR 5	10	6	9	2863.11	1565.42	3913.56	4.268	49.486
Maramagambo	TRF	C	Bacteria	TMR 5	10	7	12	2830.79	1682.28	2523.43	2.752	31.908
Maramagambo	TRF	C	Bacteria	TMR 5	10	8	14	2804.42	1768.7	2653.06	2.893	33.547
Maramagambo	TRF	C	Bacteria	TMR 5	10	9	15	2738.64	1890.39	2646.55	2.886	33.465
Maramagambo	TRF	C	Bacteria	TMR 5	10	10	16	2691.07	1925.48	1732.93	1.89	21.912
Maramagambo	TRF	C	Bacteria	TMR 5	10	11	18	2443.86	1961.71	5688.96	6.204	71.935
Maramagambo	TRF	C	Bacteria	TMR 5	10	12	21	2216.38	2137.43	7908.48	8.624	100
Maramagambo	TRF	C	Bacteria	TMR 5	10	13	23	2032.81	2002.66	5607.44	6.115	70.904
Maramagambo	TRF	C	Bacteria	TMR 5	10	14	26	1915.66	1794.17	6100.19	6.652	77.135
Maramagambo	TRF	C	Bacteria	TMR 5	10	15	29	1773.36	1560.34	4993.1	5.445	63.136
Maramagambo	TRF	C	Bacteria	TMR 5	10	16	34	1595.31	1509.35	6037.39	6.584	76.341
Maramagambo	TRF	C	Bacteria	TMR 5	10	17	36	1427.09	1410.51	5500.99	5.999	69.558
Maramagambo	TRF	C	Bacteria	TMR 5	10	18	40	1303.01	1288.31	3220.77	3.512	40.726
Maramagambo	TRF	C	Bacteria	TMR 5	10	19	43	1252.23	1187.47	5699.88	6.216	72.073
Maramagambo	TRF	C	Bacteria	TMR 5	10	20	45	1098.4	970.936	4757.59	5.188	60.158
Maramagambo	TRF	C	Bacteria	TMR 5	10	21	51	875.867	1027.98	3186.75	3.475	40.295
Maramagambo	TRF	C	Bacteria	TMR 5	10	22	52	785.634	1200.19	1440.23	1.571	18.211
Maramagambo	TRF	C	Bacteria	TMR 5	10	23	54	698.341	1166.89	1516.96	1.654	19.181
